# Supplementary material for: Vgsc-interacting proteins are genetically associated with pyrethroid resistance in Aedes aegypti
Source: PLoS One. 2019 Jan 29;14(1):e0211497. doi: 10.1371/journal.pone.0211497 (PMC6350986; doi:10.1371/journal.pone.0211497)
Supplement: S1 Table — Number of reads aligned to reference, percent trimmed reads mapped to reference, number of variant sites per chromosome, ratio of sites per aligned nucleotide * 1000. (XLSX) [file pone.0211497.s001.xlsx]

## Sheet: Additional_Table_1
Supplemental File 1	Library Details
Collection-Treatment	# individuals per pool	raw reads	# reads aligned to reference	% trimmed reads mapped	Chr	# variant sites	Ratio sites/aligned nucleotide * 1000
VCP-R rep 1	12	37847848	79575727	93.2	chr 1	8383009	1.05346
					chr 2	15681128	1.97059
					chr 3	13122204	1.64902
VCP-R rep 2	12	36529448	85439750	98	chr 1	8369541	0.979584
					chr 2	15416801	1.80441
					chr 3	13041359	1.52638
VCP-S rep 1	12	38004794	36397863	98	chr 1	6901874	1.89623
					chr 2	13499634	3.70891
					chr 3	11177658	3.07097
VCP-S rep 2	12	42138870	42857433	97.4	chr 1	7404811	1.72778
					chr 2	13724573	3.20238
					chr 3	11692856	2.72831
VCD-R rep 1	12	25910908	45029172	93.5	chr 1	1854483	0.41184
					chr 2	8551337	1.89907
					chr 3	6923470	1.53755
VCD-R rep 2	12	20049970	62580498	93.5	chr 1	3260346	0.520984
					chr 2	10531637	1.68289
					chr 3	2055215	0.328411
VCD-S rep 1	12	22710788	50515705	93.2	chr 1	2198344	0.43518
					chr 2	9220459	1.82527
					chr 3	7493287	1.48336
VCD-S rep 2	12	28312530	52540550	93.2	chr 1	2401036	0.456987
					chr 2	647462	0.123231
					chr 3	7795076	1.48363
VeP-R rep 1	12	25910908	74728274	98	chr 1	8517676	1.13982
					chr 2	17930984	2.39949
					chr 3	13784419	1.84461
VeP-R rep 2	12	20049970	71922659	93.6	chr 1	8311356	1.1556
					chr 2	15601296	2.16918
					chr 3	13078925	1.81847
VeP-S rep 1	12	22710788	34566350	96.6	chr 1	7009401	2.02781
					chr 2	13940263	4.0329
					chr 3	11504035	3.3281
VeP-S rep 2	12	28312530	27272476	97	chr 1	6443152	2.36251
					chr 2	12522702	4.5917
Key-					chr 3	10612062	3.89113
VC- Viva Caucel
Ve- Vergel
P-Permethrin
D- deltamethrin
R- resistant
S- susceptible
