# Supplementary material for: Vgsc-interacting proteins are genetically associated with pyrethroid resistance in Aedes aegypti
Source: PLoS One. 2019 Jan 29;14(1):e0211497. doi: 10.1371/journal.pone.0211497 (PMC6350986; doi:10.1371/journal.pone.0211497)
Supplement: S2 Table — Genes are arranged in order of their physical position. Genes in the top ten percent of all common genes are highlighted in gray, those with predicted motoneuron synaptic function are highlighted in pink, and predicted transcriptional regulators are highlighted in green. RefSeq locus, chromosome, function, aliases, description, genomic_nucleotide_accession, start_position, end_position, # exons. For each collection- “_pvalue”, weighted average–log(p value) per gene; AvgHexp_Resistant; AvgHexp_Susceptible. (XLSX) [file pone.0211497.s002.xlsx]

## Sheet: S2_Table
Locus	Chr	function	Aliases	description	genomic_nucleotide_accession	start_position	end_position	# exons	VCP_pvalue	VCP_AvgHexp_Resistant	VCP_AvgHexp_Susceptible	VCD_pvalue	VCD.AvgHexp_Resistant	VCD.AvgHexp_Susceptible	VeP_pvalue	VeP.AvgHexp_Resistant	VeP.AvgHexp_Susceptible
LOC5572036	1	RRTT	AaeL_AAEL000250, AAEL000250	forkhead box protein P1-B	NC_035107.1	5223545	5243575	5	5.59	0.33579	0.25571	4.51	0.26918	0.32005	7.897	0.214	0.21002
LOC5578495	1	DIV	AaeL_AAEL003558, AAEL002335, AAEL003558	zinc finger protein 2	NC_035107.1	11206054	11283579	6	4.25	0.12781	0.20434	7.24	0.18849	0.0752	4.309	0.01429	0.08915
LOC5574328	1	DIV	AaeL_AAEL002340, AAEL002336, AAEL002340, AAEL002352	protein lap4	NC_035107.1	11625189	11927760	34	4.965	0.27833	0.27217	5.545	0.21662	0.24233	4.847	0.11922	0.16978
LOC5577930	1	ReDox	AaeL_AAEL003349, AAEL003349	NADPH--cytochrome P450 reductase	NC_035107.1	17762259	17869742	11	5.561	0.24251	0.23143	5.81	0.12161	0.14745	4.732	0.21708	0.19969
LOC5576500	1	DIV	AaeL_AAEL011141, AAEL011141	zinc finger protein squeeze	NC_035107.1	29504259	29527082	3	4.21	0.21139	0.17756	4.755	0.18547	0.10702	6.598	0.12703	0.21947
LOC5579033	1	RRTT	AaeL_AAEL013977, AAEL013977	eukaryotic translation initiation factor 3 subunit A	NC_035107.1	30366530	30401478	6	4.282	0.1764	0.19467	5.57	0.34772	0.25468	4.88	0.15371	0.1322
LOC110674851	1	UNK		uncharacterized LOC110674851	NC_035107.1	34174457	34184041	3	5.797	0.149	0.13017	6.22	0.21633	0.12042	5.168	0.12872	0.12068
LOC5578706	1	DIV	AaeL_AAEL013820, AAEL013820	protein RCC2 homolog	NC_035107.1	35862174	35876902	7	6.381	0.25994	0.2609	4.05	0.23005	0.24378	4.215	0.22867	0.2554
LOC5569201	1	DIV	AaeL_AAEL007471, AAEL007471	muscle M-line assembly protein unc-89	NC_035107.1	46349630	46379189	2	5.173	0.15769	0.25594	6.11	0.1227	0.22907	4.919	0.16119	0.17005
LOC5569199	1	DIV	AaeL_AAEL007468, AAEL007468, AAEL015380	zinc finger protein 37 homolog	NC_035107.1	46378698	46381457	3	5.058	0.18904	0.26295	10.18	0.18893	0.2192	7.853	0.19812	0.17949
LOC5573522	1	RRTT	AaeL_AAEL010568, AAEL010568	chromosome-associated kinesin KIF4A	NC_035107.1	50873655	50886076	4	4.697	0.33934	0.28657	5.1	0.3396	0.31357	4.027	0.22458	0.25207
LOC5570651	1	DIV	AaeL_AAEL008465, AAEL008465	gamma-tubulin complex component 3 homolog	NC_035107.1	53374639	53384522	4	4.611	0.28502	0.27913	8.76	0.25459	0.25264	4.474	0.22299	0.22766
LOC5570119	1	SIGT	AaeL_AAEL008095, AAEL008086, AAEL008095	nitric oxide-associated protein 1	NC_035107.1	61563056	61577136	2	4.333	0.2123	0.25167	4.055	0.15319	0.1611	4.456	0.19251	0.21725
LOC5570769	1	RRTT	AaeL_AAEL014402, AAEL014402	transcription factor grauzone	NC_035107.1	64259013	64260717	2	4.63	0.25624	0.25575	4.273	0.20184	0.19756	5.063	0.18372	0.22475
LOC5577441	1	MET	AaeL_AAEL009777, AAEL009777	heparan sulfate glucosamine 3-O-sulfotransferase 6	NC_035107.1	66991315	67404264	4	6.139	0.19335	0.221	8.31	0.17559	0.22951	4.331	0.09673	0.15751
LOC5569551	1	DIV	AaeL_AAEL007742, AAEL007742	proto-oncogene tyrosine-protein kinase ROS	NC_035107.1	70552735	70700158	14	4.343	0.24544	0.27191	6.81	0.23188	0.26583	4.391	0.23284	0.24675
LOC5576370	1	CYT/STR	AaeL_AAEL012466, AAEL012466, AAEL012469	integrin beta-PS	NC_035107.1	72500587	72588780	14	6.637	0.20008	0.25616	10.727	0.15758	0.22202	4.353	0.21276	0.20813
LOC5568416	1	ReDox	AaeL_AAEL006824, AAEL006824	cytochrome P450 4g15	NC_035107.1	82804948	82813910	3	4.364	0.3204	0.31604	6.925	0.32811	0.36477	4.244	0.21849	0.21413
LOC5567295	1	LIPID	AaeL_AAEL015326, AAEL015326	lipase 1	NC_035107.1	91249965	91251499	3	4.067	0.29672	0.33695	9.035	0.28117	0.31625	5.814	0.17632	0.24248
LOC5580054	1	UNK	AaeL_AAEL002171, AAEL002171	uncharacterized LOC5580054	NC_035107.1	101796610	102057407	10	4.326	0.21569	0.26725	4.32	0.18812	0.1559	4.551	0.23228	0.23185
LOC5576466	1	RRTT	AaeL_AAEL002888, AAEL002888	probable 28S rRNA (cytosine-C(5))-methyltransferase	NC_035107.1	107885037	107898471	4	4.812	0.18575	0.26804	4.05	0.13602	0.12658	4.482	0.23869	0.23542
LOC5571511	1	TRP	AaeL_AAEL001616, AAEL001616	vesicle-fusing ATPase 1	NC_035107.1	137423871	137452161	12	5.375	0.2235	0.23774	7.295	0.20724	0.20002	4.234	0.15683	0.12676
LOC5574593	1	RRTT	AaeL_AAEL002422, AAEL002422	cytoplasmic polyadenylation element-binding protein 1	NC_035107.1	177140954	177270902	13	5.748	0.16031	0.23186	7.22	0.09334	0.10586	4.89	0.13048	0.15917
LOC5567769	1	DIV	AaeL_AAEL000102, AAEL000102	phytanoyl-CoA dioxygenase domain-containing protein 1	NC_035107.1	197343863	197357454	3	4.855	0.26406	0.2382	4.155	0.17765	0.16204	4.805	0.23893	0.21633
LOC5577527	1	CYT/STR	AaeL_AAEL013242, AAEL005791, AAEL013242	protein abnormal spindle	NC_035107.1	201861339	201931180	7	4.174	0.27464	0.22668	4.203	0.20351	0.18779	4.769	0.06578	0.14295
LOC5579205	1	DIV	AaeL_AAEL014045, AAEL014045, ALLC	allantoicase	NC_035107.1	220406481	220407837	2	4.22	0.16722	0.23526	4.73	0.1356	0.17314	4.777	0.16552	0.19049
LOC5577940	1	CSR	NA	odorant receptor	NA	225869977	225871557	NA	4.002	0.17548	0.13254	5.57	0.33462	0.0984	4.143	0.13718	0.10544
LOC5567119	1	ReDox	AaeL_AAEL015308, AAEL015308, SCRAL1	lysyl oxidase homolog 2B	NC_035107.1	265493298	265521819	6	7.677	0.28378	0.25823	5.66	0.14593	0.17528	4.754	0.09935	0.15988
LOC5578805	1	CYT/STR	AaeL_AAEL013846, AAEL013846, AAEL014521, AAEL015231	ankyrin repeat domain-containing protein 12	NC_035107.1	274485027	275028039	13	4.494	0.27523	0.27335	4.117	0.25255	0.26608	4.373	0.23116	0.22507
LOC5579075	1	DIV	AaeL_AAEL003845, AAEL002787, AAEL003845	ETS-like protein pointed	NC_035107.1	304046590	304459124	13	6.992	0.24599	0.2062	4.6	0.455	0.2128	4.15	0.11133	0.11228
LOC5565155	1	CYT/STR	AaeL_AAEL004631, AAEL004631	actin-87E	NC_035107.1	306239668	306246692	2	6.15	0.16366	0.20318	6.92	0.15027	0.15377	4.092	0.12407	0.08174
LOC5570951	2	LIPID	AaeL_AAEL008674, AAEL008674	phospholipid phosphatase 6	NC_035108.1	2646848	2667094	4	5.917	0.24499	0.24674	4.72	0.30254	0.2827	5.15	0.17051	0.22762
LOC5570271	2	PROT	AaeL_AAEL008214, AAEL008214	brachyurin	NC_035108.1	6437220	6438187	3	4.475	0.35613	0.34455	7.58	0.26524	0.19146	4.553	0.20035	0.2083
LOC5569145	2	UNK	AaeL_AAEL007407, AAEL007407, AAEL007408	uncharacterized LOC5569145	NC_035108.1	12322200	12621188	10	5.308	0.21423	0.16784	4.422	0.15699	0.15516	4.583	0.13265	0.16185
LOC5571220	2	RRTT	AaeL_AAEL008906, AAEL008906	protein ecdysoneless	NC_035108.1	12704649	12708064	3	4.887	0.32286	0.27228	4.702	0.25522	0.23176	4.381	0.20785	0.22624
LOC5575765	2	DIV	AaeL_AAEL002704, AAEL002704, SRPN23	SRPN23, antichymotrypsin-2	NC_035108.1	14474467	14476162	3	4.64	0.24204	0.25651	4.615	0.21787	0.18168	4.95	0.18746	0.21202
LOC5564539	2	DIV	AaeL_AAEL014506, AAEL014506	midasin	NC_035108.1	14870216	14905509	6	4.609	0.28946	0.25839	6.397	0.21349	0.18824	5.414	0.19747	0.24955
LOC5564538	2	DIV	AaeL_AAEL014509, AAEL014509	zinc finger protein 883	NC_035108.1	14913274	14933597	3	4.087	0.22329	0.22818	5.154	0.18643	0.17906	5.173	0.16239	0.19458
LOC5578206	2	PROTEIN_MOD	AaeL_AAEL003477, AAEL003477	peptidyl-prolyl cis-trans isomerase H	NC_035108.1	15006311	15019592	3	4.12	0.23722	0.23536	5.94	0.21968	0.22843	4.428	0.2259	0.23999
LOC5578216	2	RRTT	AaeL_AAEL003455, AAEL003455	ribonuclease P protein subunit p25-like protein	NC_035108.1	15019917	15279720	6	5.549	0.26328	0.25345	6.551	0.24006	0.22779	6.347	0.20109	0.23406
LOC5578209	2	UNK	AaeL_AAEL003482, AAEL003482	uncharacterized LOC5578209	NC_035108.1	15101755	15103035	5	7.074	0.29138	0.25393	4.634	0.26224	0.23041	6.206	0.24629	0.29302
LOC5578212	2	UNK	AaeL_AAEL003479, AAEL003479	uncharacterized LOC5578212	NC_035108.1	15155653	15156691	4	5.185	0.27841	0.23868	7.447	0.17709	0.16163	7.075	0.16626	0.20674
LOC5578213	2	DIV	AaeL_AAEL003450, AAEL003450, AAEL003475	aromatic-L-amino-acid decarboxylase	NC_035108.1	15156847	15213849	9	5.498	0.275	0.25079	7.15	0.25735	0.22485	4.613	0.21117	0.2447
LOC5565512	2	DIV	AaeL_AAEL014864, AAEL014864	zinc finger protein 708	NC_035108.1	15680381	15688813	4	4.046	0.28685	0.26824	5.367	0.26267	0.26489	4.736	0.2433	0.27145
LOC5576746	2	SIGT	AaeL_AAEL012730, AAEL011142, AAEL012730, AAEL012732	guanine nucleotide exchange factor DBS	NC_035108.1	15766240	16224208	23	5.462	0.21173	0.20671	5.137	0.17137	0.14153	4.638	0.18541	0.19219
LOC5575746	2	RNA_PROC	AaeL_AAEL012045, AAEL012045	U2 snRNP-associated SURP motif-containing protein	NC_035108.1	16273358	16289796	11	4.567	0.24424	0.21028	7.936	0.21249	0.17321	4.174	0.1496	0.16276
LOC5579241	2	DIV	AaeL_AAEL009300, AAEL009300	transmembrane protein 35A	NC_035108.1	17282384	17345549	4	4.427	0.20554	0.18865	4.115	0.20714	0.22098	4.023	0.15008	0.16631
LOC5571300	2	UNK	AaeL_AAEL001543, AAEL001543	uncharacterized LOC5571300	NC_035108.1	20378331	20383123	3	4.266	0.22316	0.22039	4.451	0.12006	0.12327	4.031	0.13073	0.18492
LOC5571297	2	MET	AaeL_AAEL001586, AAEL001586	2-hydroxyacylsphingosine 1-beta-galactosyltransferase	NC_035108.1	20814828	20817569	4	5.855	0.23532	0.31859	4	0.16322	0.15348	4.212	0.12625	0.17958
LOC5571287	2	DIV	AaeL_AAEL001559, AAEL001559	proto-oncogene serine/threonine-protein kinase mos	NC_035108.1	21494696	21496980	3	4.196	0.27655	0.27803	5.083	0.24774	0.22238	6.865	0.15273	0.18638
LOC5571277	2	DIV	AaeL_AAEL001567, AAEL001567	myocyte-specific enhancer factor 2	NC_035108.1	21751861	22048398	17	6.27	0.21628	0.20244	4.24	0.23118	0.20516	5.442	0.10428	0.14553
LOC5571255	2	TRP	AaeL_AAEL001542, AAEL001542, AAEL001560, AAEL001578, AAEL001592	potassium voltage-gated channel subfamily H member 6	NC_035108.1	23042872	23571894	29	4.033	0.24231	0.2322	6.618	0.20325	0.19309	4.008	0.19615	0.20726
LOC5578167	2	DIV		obscurin	NC_035108.1	28959113	29165738	28	5.464	0.2941	0.24136	4.697	0.16275	0.13114	5.698	0.15632	0.18989
LOC5575489	2	UNK	AaeL_AAEL011867, AAEL011867	uncharacterized LOC5575489	NC_035108.1	28998109	29013311	2	5.23	0.36376	0.29788	4.663	0.21699	0.16723	7.6	0.21251	0.25576
LOC5578168	2	ReDox	AaeL_AAEL013561, AAEL013561	protein KIAA0100	NC_035108.1	29165838	29213870	7	6.462	0.3601	0.28392	4.723	0.23646	0.19687	4.197	0.17605	0.2349
LOC5574103	2	UNK	AAEL025785	uncharacterized LOC5574103	NC_035108.1	30696791	30813163	11	4.393	0.25858	0.25679	7.215	0.22724	0.23365	5.227	0.20334	0.23134
LOC5566268	2	DIV	AaeL_AAEL000738, AAEL000738	protein rogdi	NC_035108.1	55261557	55287329	7	4.661	0.19337	0.13735	4.963	0.16577	0.14539	4.687	0.18951	0.14953
LOC5570089	2	RRTT	AaeL_AAEL001341, AAEL001341	anaphase-promoting complex subunit 15	NC_035108.1	57005099	57011470	3	4.805	0.23126	0.2446	8.81	0.20193	0.14844	4.1	0.20879	0.23516
LOC5568104	2	SIGT	AaeL_AAEL006540, AAEL006540	ras-related protein Rab-34	NC_035108.1	58820775	58828478	4	7.536	0.2992	0.30213	7.363	0.27586	0.28523	7.522	0.22271	0.27432
LOC5568105	2	DIV	AaeL_AAEL006541, AAEL006541	WD repeat-containing protein 78	NC_035108.1	58828344	58844130	3	4.36	0.3055	0.3106	4.899	0.25357	0.2625	5.028	0.28058	0.29414
LOC5566219	2	DIV	AaeL_AAEL005255, AAEL005255	hepatic leukemia factor	NC_035108.1	69945314	70482083	10	4.563	0.16521	0.19092	4.395	0.20461	0.24319	5.882	0.17966	0.18303
LOC5565645	2	CYT/STR	AaeL_AAEL004897, AAEL004897	probable chitinase 10	NC_035108.1	71090279	71297267	9	5.612	0.31458	0.27865	4.985	0.24619	0.23395	4.552	0.18899	0.22032
LOC5573763	2	UNK	AaeL_AAEL000269, AAEL000269	uncharacterized protein C12orf31 homolog	NC_035108.1	74383247	74385989	2	5.01	0.18326	0.17487	5.44	0.14343	0.07	4.108	0.09066	0.12152
LOC5574792	2	DIV	AaeL_AAEL002493, AAEL002493	retinol dehydrogenase 13	NC_035108.1	77703485	77706237	3	4.264	0.29363	0.28581	5.54	0.25083	0.26544	4.193	0.23086	0.21971
LOC5576444	2	DIV	AaeL_AAEL012539, AAEL012539	bifunctional heparan sulfate N-deacetylase/N-sulfotransferase	NC_035108.1	82090172	82743436	9	4.795	0.2424	0.2112	5.777	0.23311	0.15406	5.788	0.14414	0.15987
LOC5573464	2	TRP	AaeL_AAEL010508, AAEL010508	vacuolar protein sorting-associated protein 13C	NC_035108.1	91060531	91132077	27	4.107	0.24382	0.23315	5.332	0.17506	0.15567	5.108	0.11981	0.19099
LOC5576648	2	ReDox	AaeL_AAEL012674, AAEL012674	D-aspartate oxidase	NC_035108.1	99052538	99169963	5	4.439	0.23819	0.19659	4.334	0.26778	0.20645	4.43	0.25037	0.27021
LOC5579975	2	DIV	AaeL_AAEL014450, AAEL014450	peptidyl-alpha-hydroxyglycine alpha-amidating lyase 2	NC_035108.1	100707467	100729670	5	5.765	0.30269	0.28442	4.67	0.17753	0.15806	5.24	0.15875	0.18718
LOC5571388	2	DIV	AaeL_AAEL009035, AAEL009035	cilia- and flagella-associated protein 52	NC_035108.1	101719748	101731242	7	8.246	0.27254	0.16932	6.736	0.24688	0.16089	4.421	0.2399	0.26948
LOC5579058	2	DIV	AaeL_AAEL013995, AAEL013995	WD repeat domain phosphoinositide-interacting protein 2	NC_035108.1	101920300	101948724	5	4.7	0.2529	0.2066	6.873	0.24542	0.17064	4.863	0.17643	0.20715
LOC5567758	2	RRTT	AaeL_AAEL000128, AAEL000128	retinoblastoma-like protein 2	NC_035108.1	110149555	110194421	10	4.312	0.21105	0.21954	4.564	0.19433	0.16421	4.565	0.09149	0.13935
LOC5567983	2	RRTT	AaeL_AAEL006416, AAEL006416, Tra2	transformer-2 protein homolog alpha	NC_035108.1	112889467	112905205	7	4.551	0.21683	0.17675	4.876	0.23041	0.18981	5.649	0.21896	0.23177
LOC5571690	2	RRTT	AaeL_AAEL009224, AAEL009224, AAEL015489	transformer-2 protein homolog alpha	NC_035108.1	112911976	112928549	6	4.519	0.22729	0.18766	5.597	0.2378	0.18044	4.426	0.20147	0.22568
LOC5571689	2	DIV	AaeL_AAEL009219, AAEL009219	flocculation protein FLO11	NC_035108.1	112980244	112985662	2	5.649	0.18328	0.17355	6.281	0.18586	0.16062	6.568	0.16781	0.16788
LOC5563838	2	RNA_PROC	AaeL_AAEL014169, AAEL014169	U6 snRNA-associated Sm-like protein LSm5	NC_035108.1	115794189	115795250	3	4.535	0.25623	0.28686	4.047	0.18347	0.19148	4.53	0.09766	0.21586
LOC5579447	2	UNK	AaeL_AAEL015425, AAEL015425	uncharacterized protein KIAA1143 homolog	NC_035108.1	115907668	115913311	3	5.204	0.09773	0.19869	4.72	0.07808	0.14078	9.574	0.32936	0.27354
LOC5564457	2	PROT	AaeL_AAEL004260, AAEL004260, AAEL004267	E3 ubiquitin-protein ligase parkin	NC_035108.1	118068307	118077771	4	4.664	0.21872	0.18387	6.636	0.17854	0.1607	4.43	0.20847	0.21957
LOC5564470	2	UNK	AaeL_AAEL014454, AAEL014454	uncharacterized LOC5564470	NC_035108.1	118901511	118902414	4	5.12	0.23712	0.21317	6.753	0.16933	0.16193	4.273	0.15473	0.15579
LOC5578594	2	MIT	AaeL_AAEL013771, AAEL013771	39S ribosomal protein L54, mitochondrial	NC_035108.1	122552465	122553167	2	5.21	0.33368	0.3491	9.24	0.22039	0.20773	4.815	0.18014	0.24941
LOC5578832	2	ReDox	AaeL_AAEL013871, AAEL013871	oxidoreductase-like domain-containing protein 1	NC_035108.1	122876931	122878770	3	5.613	0.15744	0.11704	4.65	0.17856	0.06517	5.96	0.16407	0.17412
LOC5574929	2	RRTT	AaeL_AAEL011527, AAEL011527	eukaryotic translation initiation factor 2 subunit 2	NC_035108.1	123189351	123199986	4	6.507	0.1999	0.17569	4.42	0.17563	0.11813	6.03	0.16667	0.16591
LOC5574003	2	RRTT	AaeL_AAEL010832, AAEL010832	Pop5, Ribonuclease P/MRP protein subunit Pop5	NC_035108.1	128130514	128146735	4	5.412	0.17173	0.17497	6.77	0.24999	0.232	4.287	0.25054	0.25289
LOC5568740	2	CYT/STR	AaeL_AAEL007101, AAEL007101	adult-specific cuticular protein ACP-20	NC_035108.1	129192905	129193440	1	6.082	0.08808	0.14119	10.423	0.05113	0.15608	4.4	0.13631	0.12458
LOC5569167	2	DIV	AaeL_AAEL007423, AAEL007423	transmembrane protein 223	NC_035108.1	134750335	134752004	2	4.553	0.10974	0.18026	4.92	0.06286	0.12929	4.71	0.1709	0.20816
LOC5567324	2	DIV	AaeL_AAEL005993, AAEL005993, AAEL005996, AAEL013589	semaphorin-2A	NC_035108.1	137486121	137904526	18	4.028	0.21184	0.18441	4.211	0.18411	0.18266	5.393	0.14614	0.15641
LOC5564263	2	RRTT	AaeL_AAEL004174, AAEL004174	T-box transcription factor TBX6	NC_035108.1	146101810	146108141	5	6.07	0.24964	0.26116	9.435	0.16676	0.16127	4.03	0.14389	0.13919
LOC5564238	2	CYT/STR	AaeL_AAEL004172, AAEL004172	tubulin alpha-8 chain	NC_035108.1	147182697	147184650	2	4.444	0.30192	0.33289	4.835	0.22347	0.25455	4.129	0.20981	0.21539
LOC5564301	2	DIV	AaeL_AAEL000570, AAEL000570, AAEL000588	RING-box protein 2	NC_035108.1	147634490	147802593	2	8.876	0.13886	0.15356	6.658	0.14299	0.1162	4.658	0.10649	0.12203
LOC5565788	2	TRP	AaeL_AAEL014972, AAEL014972	facilitated trehalose transporter Tret1	NC_035108.1	147753315	147785363	6	10.267	0.16859	0.14145	5.635	0.1313	0.06161	5.615	0.05865	0.08798
LOC5564305	2	RRTT	AaeL_AAEL000577, AAEL000577, AAEL001168	protein grainyhead	NC_035108.1	147822652	148504773	21	5.258	0.1703	0.18653	4.735	0.20576	0.23679	4.339	0.13482	0.14736
LOC5568868	2	DIV	AaeL_AAEL007178, AAEL007178	myb-like protein A	NC_035108.1	149065901	149463247	13	4.256	0.21898	0.18805	5.002	0.14164	0.19771	4.968	0.0572	0.12461
LOC5572106	2	DIV	AaeL_AAEL010192, AAEL007174, AAEL010192	tripeptidyl-peptidase 2	NC_035108.1	150018513	150048926	10	6.086	0.25989	0.26202	5.13	0.20438	0.21437	5.326	0.10767	0.16226
LOC5572528	2	DIV	AaeL_AAEL009857, AAEL009857	steroidogenic acute regulatory protein-like	NC_035108.1	164647208	164687374	12	4.607	0.22949	0.27125	6.954	0.18984	0.19608	4.276	0.17189	0.1596
LOC5572288	2	DIV	AaeL_AAEL001778, AAEL001778	RING finger protein 113A	NC_035108.1	165703371	165708526	3	4.043	0.1535	0.22505	6.213	0.07158	0.13571	4.055	0.2093	0.15273
LOC5564155	2	DIV	AaeL_AAEL014334, AAEL014334	lachesin	NC_035108.1	167129857	167543046	13	5.629	0.19172	0.18063	4.169	0.14537	0.13398	4.074	0.17912	0.18193
LOC5572212	2	SIGT	AaeL_AAEL009616, AAEL009616	cadherin-23	NC_035108.1	168993945	169069372	7	4.044	0.26237	0.263	4.248	0.20139	0.20275	4.732	0.18413	0.1536
LOC5571886	2	RRTT	AaeL_AAEL009369, AAEL009241, AAEL009369	eukaryotic translation initiation factor 5B	NC_035108.1	170421984	170736640	10	6.91	0.1968	0.15662	4.018	0.11963	0.10969	4.11	0.14641	0.16254
LOC110676202	2	UNK	AAEL026074	uncharacterized LOC110676202	NC_035108.1	171513195	171749605	13	4.168	0.21565	0.20125	5.652	0.17253	0.15947	4.38	0.20726	0.20181
LOC5566031	2	DIV	AaeL_AAEL005103, AAEL005103	regulation of nuclear pre-mRNA domain-containing protein 1B	NC_035108.1	172658034	172679050	4	6.19	0.21516	0.21452	6.189	0.18971	0.16123	6.981	0.19606	0.19107
LOC5578285	2	SD	AaeL_AAEL013604, AAEL013604	sex-determining region Y protein	NC_035108.1	173255651	173286287	4	5.027	0.27478	0.26925	5.254	0.2466	0.24579	5.628	0.25491	0.188
LOC5578287	2	UNK	AaeL_AAEL013605, AAEL013605	uncharacterized LOC5578287	NC_035108.1	173309996	173354725	4	4.343	0.23831	0.24113	5.733	0.18276	0.18088	6.388	0.23136	0.21796
LOC5569059	2	UNK	AaeL_AAEL001197, AAEL000437, AAEL001197	uncharacterized LOC5569059	NC_035108.1	174676823	174965409	8	4.138	0.18003	0.15955	4.777	0.1777	0.16431	4.708	0.07396	0.03406
LOC5574340	2	RRTT	AaeL_AAEL012787, AAEL012787	transcription factor grauzone	NC_035108.1	175718378	175732764	8	4.44	0.24426	0.22753	4.244	0.17886	0.1707	4.114	0.19422	0.19708
LOC5574565	2	DIV	AaeL_AAEL011244, AAEL011244	SURF1-like protein	NC_035108.1	179741757	179746602	4	6.702	0.28788	0.25517	4.778	0.20347	0.24013	7.912	0.2088	0.21636
LOC5578578	2	TRP	AaeL_AAEL011246, AAEL011246	intraflagellar transport protein 122 homolog	NC_035108.1	179832321	179851724	7	4.959	0.19299	0.16456	4.658	0.16616	0.17067	4.08	0.20347	0.15785
LOC5572107	2	DIV	AaeL_AAEL009521, AAEL009521	tyrosine-protein kinase Dnt	NC_035108.1	181114903	181434921	13	4.911	0.19388	0.20692	7.885	0.222	0.22643	4.36	0.16543	0.16486
LOC5566102	2	DIV	AaeL_AAEL011176, AAEL011175, AAEL011176, AAEL015070, ALP	membrane-bound alkaline phosphatase	NC_035108.1	182283496	182322514	7	5.067	0.24176	0.22669	4.532	0.19522	0.18758	4.135	0.17958	0.16438
LOC5574215	2	SIGT		probable G-protein coupled receptor Mth-like 1	NC_035108.1	183345051	183346818	3	9.575	0.16819	0.26004	4.433	0.10667	0.11862	7.43	0.28815	0.20831
LOC5571129	2	UNK	AaeL_AAEL008824, AAEL008824, AAEL008825	uncharacterized LOC5571129	NC_035108.1	185526262	185915656	4	4.445	0.1443	0.19548	4.6	0.0903	0.1277	4.582	0.11604	0.08574
LOC5577468	2	UNK	AaeL_AAEL013204, AAEL013204	uncharacterized LOC5577468	NC_035108.1	185941233	185944445	4	4.298	0.22914	0.19383	4.287	0.17098	0.1724	4.56	0.16119	0.16858
LOC5576420	2	DIV	AaeL_AAEL012507, AAEL012507, AAEL013212	probable prefoldin subunit 2	NC_035108.1	185970825	185987604	2	4.015	0.19599	0.20237	4.567	0.15199	0.1756	5.4	0.13847	0.1179
LOC5577461	2	DIV	AaeL_AAEL013203, AAEL013203	ubiquitin carboxyl-terminal hydrolase 64E	NC_035108.1	185990670	186058605	17	5.71	0.25849	0.2799	6.545	0.15489	0.18648	5.352	0.21771	0.19256
LOC5577463	2	UNK	AaeL_AAEL013209, AAEL013209	uncharacterized LOC5577463	NC_035108.1	186081602	186243794	7	4.045	0.24926	0.24718	6.232	0.14812	0.15851	4.878	0.19604	0.19849
LOC5573003	2	UNK	AaeL_AAEL001922, AAEL001922	uncharacterized LOC5573003	NC_035108.1	194458024	194460442	2	4.14	0.23782	0.28681	4.13	0.15835	0.1849	4.29	0.1594	0.18381
LOC5573000	2	DIV	AaeL_AAEL001945, AAEL001945	zinc finger matrin-type protein 2	NC_035108.1	194535152	194541787	3	4.87	0.11792	0.23255	4.055	0.03276	0.09948	4.38	0.14165	0.16314
LOC5578853	2	RRTT	AaeL_AAEL003735, AAEL003735	regulator of nonsense transcripts 3B	NC_035108.1	197394385	197396749	2	5.66	0.23184	0.24704	5.27	0.10617	0.10226	4.01	0.13918	0.15311
LOC5570872	2	ReDox	AaeL_AAEL008638, AAEL008638, CYP49A1	probable cytochrome P450 49a1	NC_035108.1	215020562	215096550	11	4.028	0.11281	0.13961	4.072	0.05613	0.07852	5.19	0.04081	0.09141
LOC5574645	2	DIV	AaeL_AAEL011278, AAEL011278	apolipoprotein D	NC_035108.1	226861454	226875623	6	4.863	0.25394	0.25393	8.697	0.15227	0.11693	5.07	0.12465	0.12295
LOC5572038	2	DIV	AaeL_AAEL000248, AAEL000248	GTP-binding protein 1	NC_035108.1	226974744	227013788	7	4.122	0.22076	0.19493	5.953	0.11363	0.09514	5.498	0.11795	0.11754
LOC5570378	2	SIGT	AaeL_AAEL008277, AAEL008277	protein Wnt-2	NC_035108.1	234559700	234634259	10	4.188	0.28945	0.29229	4.247	0.23782	0.20561	4.363	0.16696	0.21547
LOC5567653	2	TRP	AaeL_AAEL006241, AAEL006241	organic cation transporter protein	NC_035108.1	242464938	242484820	10	4.348	0.30575	0.2831	8.03	0.25654	0.25579	5.536	0.13343	0.2026
LOC5571944	2	SIGT	AaeL_AAEL009432, AAEL009432, SCRBQ3	protein peste	NC_035108.1	246518836	246560638	5	5.355	0.20735	0.22695	5.003	0.10483	0.09781	7.743	0.10231	0.15292
LOC5569502	2	DIV	AaeL_AAEL007679, AAEL007679	protein phosphatase 1 regulatory subunit 11	NC_035108.1	250767483	250798865	3	4.225	0.26992	0.2471	4.257	0.17986	0.22129	4.153	0.21134	0.21189
LOC5569504	2	DIV	AaeL_AAEL007688, AAEL007688, AAEL007695	tribbles homolog 2	NC_035108.1	250853331	251036732	7	5.017	0.18307	0.18154	4.715	0.14347	0.15112	4.092	0.16245	0.16009
LOC23687418	2	PROT	AaeL_AAEL016998, AAEL016998	A disintegrin and metalloproteinase with thrombospondin motifs 16	NC_035108.1	259794649	259818811	7	5.864	0.2615	0.31705	5.544	0.28106	0.29135	4.168	0.15435	0.21174
LOC5570926	2	UNK	AaeL_AAEL001482, AAEL001482, AAEL004934	uncharacterized LOC5570926	NC_035108.1	260952609	261184583	14	4.002	0.17659	0.18675	4.19	0.18187	0.19586	4.223	0.07687	0.11476
LOC5570431	2	DIV	AaeL_AAEL008323, AAEL008323	transmembrane protein 138	NC_035108.1	274170658	274178770	4	4.137	0.21343	0.22054	4.735	0.21656	0.22455	6.918	0.19599	0.20493
LOC5570432	2	RRTT	AaeL_AAEL008329, AAEL008329	60S ribosomal protein L24	NC_035108.1	274184191	274197819	4	6.758	0.22523	0.18704	6.91	0.19001	0.17225	6.322	0.17556	0.20315
LOC5572645	2	RRTT	AaeL_AAEL001857, AAEL001857	protein msta	NC_035108.1	274448957	274457188	3	4.09	0.19773	0.16451	5.776	0.13318	0.10861	5.027	0.15021	0.15372
LOC5572646	2	MIT	AaeL_AAEL001847, AAEL001847	DNA-directed RNA polymerase, mitochondrial	NC_035108.1	274457234	274483633	6	6.196	0.24616	0.17221	4.619	0.20947	0.17547	5.811	0.18307	0.20701
LOC5565780	2	DIV	AaeL_AAEL004970, AAEL004970	triokinase/FMN cyclase	NC_035108.1	281193316	281195153	2	5.978	0.26352	0.3293	5.21	0.27657	0.25865	4.503	0.2381	0.23576
LOC5565782	2	TRP	AaeL_AAEL004977, AAEL004977	protein transport protein Sec24C	NC_035108.1	281749993	281778870	10	7.498	0.22496	0.19516	6.123	0.16948	0.14406	6.745	0.13306	0.1685
LOC5565783	2	DIV	AaeL_AAEL004985, AAEL004985	peroxisomal biogenesis factor 19	NC_035108.1	281781178	281786192	3	5.017	0.17522	0.14301	4.775	0.16061	0.11195	8.492	0.09201	0.13771
LOC5565774	2	DIV	AaeL_AAEL004988, AAEL004988, PGK	phosphoglycerate kinase	NC_035108.1	281806781	281810549	3	6.547	0.28895	0.22861	6.13	0.14843	0.08879	5.18	0.12491	0.1729
LOC5565764	2	RRTT	AaeL_AAEL004989, AAEL004989	RNA-binding protein 5-A	NC_035108.1	281822339	281852909	12	5.638	0.16708	0.11838	4.661	0.15098	0.09174	5.161	0.16412	0.19012
LOC5565763	2	UNK	AaeL_AAEL004969, AAEL004969	uncharacterized LOC5565763	NC_035108.1	282082399	282115442	26	6.099	0.20889	0.15582	4.78	0.13385	0.1278	7.72	0.04664	0.12653
LOC5565762	2	DIV	AaeL_AAEL004990, AAEL004990	methyltransferase-like 26	NC_035108.1	282254525	282260449	4	6.322	0.22087	0.23866	4.48	0.13827	0.15627	7.15	0.18545	0.25473
LOC5565766	2	DIV	AaeL_AAEL004992, AAEL004992, AAEL004998	lachesin	NC_035108.1	282414763	282705387	11	5.613	0.24416	0.24333	6.385	0.20444	0.25422	4.015	0.18627	0.20743
LOC5564298	2	DIV	AaeL_AAEL000589, AAEL000589	serine/threonine-protein kinase 26	NC_035108.1	283419508	283661749	15	4.878	0.20692	0.17539	4.704	0.19864	0.18437	5.032	0.15362	0.18349
LOC5566252	2	DIV	AaeL_AAEL005284, AAEL005284	tyrosine-protein phosphatase Lar	NC_035108.1	286160976	286768392	27	4.414	0.22968	0.22006	4.928	0.19569	0.21156	4.373	0.13968	0.17539
LOC5565379	2	CYT/STR	AaeL_AAEL004765, AAEL004765	cuticle protein	NC_035108.1	288393749	288394434	2	4.55	0.34336	0.35656	4.835	0.19891	0.19614	4.14	0.21428	0.22466
LOC5565359	2	DIV	AaeL_AAEL004761, AAEL004761	probable serine/threonine-protein kinase DDB_G0268078	NC_035108.1	288528844	288587579	9	6.968	0.19584	0.16127	5.313	0.17972	0.16782	5.474	0.17191	0.16944
LOC5565375	2	CYT/STR	AaeL_AAEL004751, AAEL004751	cuticle protein 8	NC_035108.1	288530672	288532294	2	5.727	0.17503	0.14908	4.13	0.1243	0.20055	4.058	0.12871	0.13806
LOC5565385	2	DIV	AaeL_AAEL004774, AAEL004774	zinc finger protein 665	NC_035108.1	289065502	289107859	9	8.665	0.29472	0.22378	7.606	0.22186	0.21927	4.409	0.16522	0.19022
LOC5565352	2	DIV	AaeL_AAEL004740, AAEL004740	GTP-binding protein 10 homolog	NC_035108.1	289120376	289128641	4	4.788	0.17873	0.16474	7.147	0.15488	0.16657	4.618	0.09506	0.13883
LOC5565384	2	DIV	AaeL_AAEL004763, AAEL004763	PIH1 domain-containing protein 1	NC_035108.1	289186008	289213488	5	5.293	0.26166	0.25158	6.223	0.1972	0.17496	4.548	0.20413	0.21841
LOC5565387	2	TRP	AaeL_AAEL004743, AAEL004743	multidrug resistance-associated protein 1	NC_035108.1	289194273	289251024	22	5.543	0.19763	0.17096	6.3	0.12087	0.11311	4.849	0.08732	0.11723
LOC5565351	2	MET	AaeL_AAEL004773, AAEL004773	leucine carboxyl methyltransferase 1	NC_035108.1	290411060	290421755	5	5.572	0.24556	0.23102	6.89	0.12405	0.14529	8.671	0.13309	0.14881
LOC5564504	2	APOP	AaeL_AAEL004287, AAEL004287	FAS-associated factor 2	NC_035108.1	293113146	293128543	5	8.189	0.25114	0.22133	5.845	0.15094	0.17222	5.411	0.16251	0.15884
LOC5564507	2	RRTT	AaeL_AAEL004282, AAEL004282	hemK methyltransferase family member 1	NC_035108.1	293160765	293168821	3	5.365	0.25398	0.29041	4.12	0.23662	0.21492	6.474	0.16131	0.19499
LOC5564508	2	UNK	AaeL_AAEL004271, AAEL004271	uncharacterized LOC5564508	NC_035108.1	293274105	293278136	4	4.005	0.28102	0.23526	4.633	0.21771	0.21307	4.434	0.19128	0.21019
LOC5564488	2	DIV	AaeL_AAEL004299, AAEL004299	angiotensin-converting enzyme	NC_035108.1	293407811	293423552	8	5.238	0.23299	0.2023	4.942	0.15473	0.16146	5.578	0.1297	0.13934
LOC5566512	2	RRTT	AaeL_AAEL005453, AAEL005453	polycomb protein Sfmbt	NC_035108.1	296373071	296412110	8	4.278	0.2112	0.20923	4.455	0.20822	0.24338	5.437	0.09518	0.09682
LOC5566513	2	MET	AaeL_AAEL005446, AAEL005446	6-phosphofructo-2-kinase/fructose-2,6-bisphosphatase 1	NC_035108.1	296460369	296860027	11	4.607	0.2303	0.21433	5.354	0.13045	0.16017	5.051	0.14765	0.14474
LOC5566514	2	MET	AaeL_AAEL005460, AAEL005460	alpha-N-acetylgalactosaminidase	NC_035108.1	296502251	296757157	8	4.014	0.16973	0.15422	4.262	0.11446	0.14123	4.861	0.1125	0.09503
LOC5571666	2	UNK	AaeL_AAEL001671, AAEL001671	uncharacterized LOC5571666	NC_035108.1	299084970	299184935	4	6.78	0.3018	0.30454	8.693	0.23216	0.24033	5.471	0.22745	0.21769
LOC5571665	2	DIV	AaeL_AAEL001670, AAEL001670	cell division control protein 1	NC_035108.1	299295955	299298209	5	5.624	0.19761	0.23222	5.194	0.12599	0.14616	4.521	0.11464	0.10894
LOC5571661	2	RRTT	AaeL_AAEL001657, AAEL001657	probable ATP-dependent RNA helicase DDX23	NC_035108.1	299392181	299394979	2	4.3	0.37324	0.31725	4.716	0.26933	0.2081	6.242	0.25999	0.31719
LOC5571658	2	RRTT	AaeL_AAEL001666, AAEL001666	meiosis regulator and mRNA stability factor 1	NC_035108.1	299663802	299731025	11	5.025	0.26417	0.28631	4.646	0.2288	0.24079	4.677	0.16306	0.16141
LOC5571651	2	DIV	AaeL_AAEL001648, AAEL001648, AAEL001662	kinesin-like protein KIF21B	NC_035108.1	300162686	300311222	16	7.49	0.23842	0.2563	6.487	0.19684	0.22136	5.283	0.0947	0.10681
LOC5571650	2	MET	AaeL_AAEL001632, AAEL001632	laccase-5	NC_035108.1	300671818	300693165	9	6.772	0.20951	0.25855	5.393	0.17245	0.22152	5.158	0.10708	0.09162
LOC5571641	2	MET	AaeL_AAEL001667, AAEL001667, lac2	laccase-2	NC_035108.1	300696649	300729303	5	4.196	0.22562	0.1843	4.676	0.18692	0.16681	7.11	0.0761	0.11481
LOC5574508	2	RRTT	AaeL_AAEL002369, AAEL002369	BRCA2-interacting transcriptional repressor EMSY	NC_035108.1	303124222	303152087	5	5.61	0.275	0.24637	4.455	0.15884	0.1572	4.692	0.13344	0.13684
LOC5573850	2	MET	AaeL_AAEL010768, AAEL010768	alpha-ketoglutarate-dependent dioxygenase alkB homolog 4	NC_035108.1	305287414	305288936	3	4.09	0.25124	0.28681	5.813	0.17129	0.1826	4.366	0.17696	0.21225
LOC5573805	2	RRTT	AaeL_AAEL010729, AAEL010729, AAEL014513	histone acetyltransferase KAT7	NC_035108.1	306356808	306713793	10	5.11	0.21731	0.20122	4.257	0.16741	0.17081	5.956	0.17692	0.16605
LOC5568803	2	MET	AaeL_AAEL001171, AAEL001171	tRNA-dihydrouridine(47) synthase [NAD(P)(+)]-like	NC_035108.1	307369650	307382855	4	6.56	0.32143	0.28664	7.762	0.18818	0.16855	6.353	0.07492	0.16029
LOC5568815	2	MIT	AaeL_AAEL001183, AAEL001183	reticulon-4-interacting protein 1 homolog, mitochondrial	NC_035108.1	307646692	307670086	4	5.565	0.34084	0.33094	5.52	0.2186	0.25889	5.95	0.25637	0.21627
LOC5568821	2	DIV	AaeL_AAEL001191, AAEL001191	transmembrane protein 62	NC_035108.1	307861175	307874103	5	5.805	0.22205	0.18474	7.3	0.14618	0.18071	6.165	0.15678	0.14682
LOC23687443	2	DIV	AaeL_AAEL017023, AAEL017023	CD109 antigen	NC_035108.1	309020232	309042731	10	4.706	0.18186	0.22389	4.334	0.14339	0.17678	4.571	0.1826	0.15361
LOC5568830	2	TRP	AaeL_AAEL001167, AAEL001167	synaptotagmin-1	NC_035108.1	309112410	309250566	11	4.337	0.17025	0.1613	5.25	0.1548	0.15635	4.617	0.16692	0.14501
LOC5568831	2	PROT	AaeL_AAEL001178, AAEL001178	trypsin	NC_035108.1	309182697	309208699	5	5.186	0.15459	0.10447	5.63	0.14066	0.0922	5.315	0.16495	0.12949
LOC5564977	2	UNK	AaeL_AAEL004515, AAEL004515	uncharacterized LOC5564977	NC_035108.1	310027267	310028727	3	4.017	0.1725	0.08882	4.335	0.14506	0.11567	5.742	0.07151	0.03461
LOC5573493	2	TRP	AaeL_AAEL010534, AAEL010534, AAEL013219	pickpocket protein 11	NC_035108.1	314423363	314462813	9	4.86	0.17912	0.12945	6.542	0.18349	0.14085	7.958	0.21747	0.16253
LOC5573494	2	DIV	AaeL_AAEL010535, AAEL010535	zinc finger CCCH domain-containing protein 15 homolog	NC_035108.1	314520101	314527974	4	5.25	0.15459	0.14077	4.035	0.14118	0.09944	4.59	0.1243	0.08854
LOC5573500	2	DIV	AaeL_AAEL010533, AAEL010533	mesoderm induction early response protein 1	NC_035108.1	314603740	314647358	6	4.036	0.23842	0.23108	6.223	0.19165	0.16412	5.876	0.11893	0.07267
LOC5578795	2	DIV	AaeL_AAEL003648, AAEL003648	protein TIPIN homolog	NC_035108.1	316608704	316609879	2	8.365	0.31741	0.32727	4.055	0.21421	0.19188	5.323	0.14966	0.16617
LOC5578794	2	DIV	AaeL_AAEL003664, AAEL003664	la protein homolog	NC_035108.1	316609956	316623388	3	6.55	0.23421	0.249	4.507	0.16454	0.15181	4.465	0.15439	0.10998
LOC5578802	2	DIV	AaeL_AAEL003677, AAEL003677	zinc finger protein draculin	NC_035108.1	316738940	316740985	3	4.155	0.20543	0.23707	4.49	0.11658	0.12212	4.063	0.18254	0.16064
LOC5570471	2	RRTT	AaeL_AAEL007189, AAEL007189	nocturnin	NC_035108.1	318355680	318499999	13	4.837	0.2852	0.30113	5.012	0.21003	0.22459	5.816	0.22376	0.20695
LOC5565277	2	RRTT	AaeL_AAEL014791, AAEL008689, AAEL008690, AAEL008694, AAEL014791	protein apterous	NC_035108.1	320771920	321009157	9	5.503	0.20012	0.20233	6.403	0.20167	0.2105	4.868	0.17298	0.17456
LOC5574609	2	DIV	AaeL_AAEL008686, AAEL008686	disks large-associated protein 1	NC_035108.1	321143361	321316208	9	4.229	0.21831	0.21184	4.433	0.21115	0.21049	4.293	0.12752	0.13406
LOC5570959	2	DIV	AaeL_AAEL008696, AAEL008696	mothers against decapentaplegic homolog 3	NC_035108.1	321325040	321399136	8	6.452	0.1224	0.17433	6.123	0.09842	0.17306	6.242	0.08623	0.11022
LOC5577220	2	TRP	AaeL_AAEL003132, AAEL003132	intraflagellar transport protein 52 homolog	NC_035108.1	321517758	321529992	6	5.109	0.15926	0.20046	4.423	0.13224	0.16431	4.499	0.14409	0.14621
LOC5577110	2	DIV	AaeL_AAEL005166, AAEL005166	developmental protein eyes absent	NC_035108.1	321721031	321858157	8	4.257	0.23763	0.23285	5.19	0.20427	0.19481	5.973	0.20088	0.20286
LOC5564147	2	SD	AaeL_AAEL014326, AAEL014326	out at first protein	NC_035108.1	322130217	322453716	5	8.648	0.21048	0.14992	4.177	0.20039	0.23364	5.174	0.14156	0.13683
LOC5580255	2	PROT	AaeL_AAEL012588, AAEL012588	E3 ubiquitin-protein ligase CHIP	NC_035108.1	328038834	328067486	4	5.51	0.1543	0.16195	5.71	0.19885	0.14848	4.325	0.01178	0.06489
LOC5564478	2	DIV	AaeL_AAEL014483, AAEL014483	augmin complex subunit dgt3	NC_035108.1	331107197	331124468	7	5.548	0.22196	0.28634	5.583	0.12696	0.15002	4.276	0.1809	0.22189
LOC5571554	2	DIV	AaeL_AAEL009147, AAEL009147	vacuolar fusion protein MON1 homolog A	NC_035108.1	342468905	342473813	4	6.846	0.2777	0.20379	5.043	0.18362	0.1473	10.563	0.08656	0.15294
LOC5571557	2	PROT	AaeL_AAEL009142, AAEL009142	prolyl endopeptidase	NC_035108.1	342481752	342503614	8	7.761	0.24461	0.17036	4.79	0.19378	0.15829	7.267	0.08026	0.13262
LOC5571558	2	UNK	AaeL_AAEL009148, AAEL009148	uncharacterized LOC5571558	NC_035108.1	342503544	342515778	6	6.693	0.31576	0.22716	5.3	0.22228	0.17216	7.58	0.098	0.18321
LOC5576505	2	MET	AaeL_AAEL012555, AAEL012555, AAEL014537	protein-glucosylgalactosylhydroxylysine glucosidase	NC_035108.1	348536416	348587314	10	4.915	0.25695	0.25042	4.365	0.19586	0.18973	5.232	0.22355	0.20118
LOC5573395	2	MIT	AaeL_AAEL002068, AAEL002068	mitochondrial-processing peptidase subunit alpha	NC_035108.1	356637359	356651964	4	4.352	0.09167	0.1512	4.19	0.10757	0.08536	6.798	0.02998	0.10598
LOC5572013	2	PROT	AaeL_AAEL012798, AAEL000225, AAEL012798	serine proteinase stubble	NC_035108.1	358928642	358930497	7	4.746	0.14256	0.2189	5.653	0.09325	0.16423	4.47	0.13307	0.0662
LOC5573072	2	UNK	AaeL_AAEL010260, AAEL010260	uncharacterized LOC5573072	NC_035108.1	360010262	360033227	7	4.1	0.19847	0.20984	4.227	0.17488	0.17425	4.93	0.23083	0.24209
LOC5573075	2	RRTT	AaeL_AAEL010271, AAEL006299, AAEL010271	methyltransferase-like protein 14 homolog	NC_035108.1	360070625	360072606	3	6.998	0.24958	0.21201	4.97	0.12648	0.11927	4.454	0.16247	0.18998
LOC5567715	2	DIV	AaeL_AAEL006300, AAEL006300	etoposide-induced protein 2.4 homolog	NC_035108.1	360146653	360156363	4	4.017	0.1993	0.16071	7.547	0.15876	0.13061	8.92	0.16461	0.17488
LOC5570832	2	DIV	AaeL_AAEL008595, AAEL008595, MAEL_AEDAE, mael	protein maelstrom homolog	NC_035108.1	362861183	362868809	4	4.037	0.189	0.13209	4.867	0.15072	0.14029	4.044	0.13313	0.12959
LOC5580322	2	UNK	AaeL_AAEL012893, AAEL012892, AAEL012893	uncharacterized LOC5580322	NC_035108.1	365660677	365859455	13	4.948	0.16328	0.14569	5.339	0.15669	0.11898	4.473	0.16508	0.16113
LOC5573506	2	RRTT	AaeL_AAEL010545, AAEL003263, AAEL010545	protein vestigial	NC_035108.1	366857421	367016614	9	5.087	0.23192	0.23974	7.345	0.23829	0.21211	5.941	0.20076	0.1474
LOC5575182	2	DIV	AaeL_AAEL000339, AAEL000339, AAEL000345	leupaxin	NC_035108.1	367525111	367750889	18	4.16	0.20332	0.22555	4.024	0.15589	0.1541	4.022	0.16241	0.18707
LOC5575170	2	UNK	AaeL_AAEL000312, AAEL000312	uncharacterized LOC5575170	NC_035108.1	368021823	368033401	2	5.092	0.27173	0.27133	8.55	0.24546	0.21967	4.997	0.29706	0.2603
LOC5566387	2	DIV	AaeL_AAEL005359, AAEL005359	serine/threonine-protein kinase TBK1	NC_035108.1	369726060	369745936	5	4.521	0.2573	0.21557	4.762	0.15387	0.18357	6.452	0.20358	0.22338
LOC5566382	2	DIV	AaeL_AAEL005347, AAEL005347, AAEL801205	breast cancer anti-estrogen resistance protein 3	NC_035108.1	370178634	370321306	18	7.029	0.26077	0.22747	5.686	0.22444	0.21548	4.27	0.18842	0.18359
LOC5569446	2	RRTT	AaeL_AAEL001242, AAEL001242	RNA pseudouridylate synthase domain-containing protein 2	NC_035108.1	370887236	371592317	14	5.328	0.22077	0.21491	7.343	0.2084	0.15903	4.893	0.15467	0.19067
LOC5569444	2	RRTT	AaeL_AAEL001243, AAEL001243, Gfi-1	Krueppel-like factor luna	NC_035108.1	371741438	371931143	8	4.902	0.16391	0.19769	6.57	0.2103	0.18451	4.843	0.16924	0.13855
LOC5569442	2	TRP	AaeL_AAEL001239, AAEL001239	zinc transporter 2	NC_035108.1	372075643	372208160	9	5.264	0.2251	0.23239	4.34	0.19715	0.1728	6.368	0.15059	0.19183
LOC5569439	2	PROT	AaeL_AAEL001233, AAEL001233, CLIPE9	CLIPE9, Clip-Domain Serine Protease family E. Protease homologue	NC_035108.1	372264358	372292559	12	4.854	0.13516	0.18349	8.58	0.20632	0.1121	5.254	0.08387	0.10106
LOC5569437	2	CYT/STR	AaeL_AAEL001237, AAEL001237	titin	NC_035108.1	373200708	373213348	4	5.725	0.30452	0.34705	6.237	0.13307	0.14712	4.14	0.08229	0.13412
LOC5572440	2	TRP	AaeL_AAEL001791, AAEL001791	probable nuclear hormone receptor HR38	NC_035108.1	374896361	374959038	10	4.416	0.27468	0.26638	4.06	0.2213	0.23681	4.071	0.17559	0.17008
LOC5572444	2	DIV	AaeL_AAEL001824, AAEL001824, AAEL001825	thioredoxin domain-containing protein 11	NC_035108.1	375213256	375232142	8	5.6	0.26368	0.28326	4.983	0.16673	0.1703	4.309	0.12621	0.1632
LOC5572450	2	TRP	AaeL_AAEL001835, AAEL001835	sodium-coupled monocarboxylate transporter 1	NC_035108.1	375315859	375329969	8	4.243	0.25514	0.2666	5	0.22605	0.19185	5.49	0.13146	0.15331
LOC5572460	2	TRP	AaeL_AAEL001812, AAEL001812	solute carrier organic anion transporter family member 4A1	NC_035108.1	375859121	375954396	11	5.816	0.22385	0.21647	5.015	0.18943	0.17135	5.773	0.14339	0.16354
LOC5564541	2	DIV	AaeL_AAEL004307, AAEL004307	protein NDRG3	NC_035108.1	387353414	387516400	16	6.153	0.24743	0.28002	4.543	0.18423	0.19935	5.81	0.11853	0.171
LOC5564561	2	MET	AaeL_AAEL004323, AAEL004323	venom carboxylesterase-6	NC_035108.1	388003429	388005997	2	4.376	0.28626	0.29991	9.311	0.23442	0.23682	4.464	0.22513	0.24682
LOC5577427	2	DIV	AaeL_AAEL013173, AAEL013173	serine/threonine-protein kinase GL21140	NC_035108.1	388947872	389030845	10	7.114	0.22265	0.09938	5.14	0.16158	0.11942	4.533	0.08984	0.1171
LOC5572902	2	DIV	AaeL_AAEL010124, AAEL010124, AAEL017393	1-phosphatidylinositol 4,5-bisphosphate phosphodiesterase classes I and II	NC_035108.1	396337898	396573304	21	4.28	0.21481	0.19261	5.26	0.16788	0.14065	4.805	0.08579	0.13229
LOC5568615	2	LIPID	AaeL_AAEL006980, AAEL006980	phospholipase A1 member A	NC_035108.1	398982124	399008876	7	5.351	0.23961	0.20832	5.68	0.15607	0.19317	4.83	0.1373	0.19552
LOC5568613	2	LIPID	AaeL_AAEL006961, AAEL006961	lipase member H	NC_035108.1	399083206	399100126	7	4.048	0.20089	0.24852	7.166	0.14613	0.19699	4.904	0.21564	0.2025
LOC5577549	2	RRTT	AaeL_AAEL013253, AAEL013253, AAEL801174	ubiquitin carboxyl-terminal hydrolase CYLD	NC_035108.1	399345718	399398917	11	6.127	0.21014	0.19135	6.216	0.15967	0.1569	4.646	0.14908	0.16811
LOC5564023	2	RRTT	AaeL_AAEL014286, AAEL014286, AAEL801126	myb protein	NC_035108.1	399832607	399874639	10	5.183	0.21918	0.23615	6.83	0.13367	0.14188	6.855	0.15556	0.15557
LOC5564027	2	DIV	AaeL_AAEL014281, AAEL014281, AAEL801131	zinc finger protein 330 homolog	NC_035108.1	399885649	399905131	3	4.028	0.20151	0.17559	4.265	0.14183	0.17635	4.272	0.15639	0.16451
LOC5577916	2	DIV	AaeL_AAEL003343, AAEL003343, AAEL801192	RING finger and SPRY domain-containing protein 1	NC_035108.1	400277917	400328700	8	6.972	0.187	0.24477	6.235	0.19729	0.15454	4.72	0.1488	0.15104
LOC5573255	2	TRP	AaeL_AAEL010344, AAEL010344	alpha-tocopherol transfer protein	NC_035108.1	404354187	404419039	4	4.698	0.34833	0.34554	4.547	0.26242	0.28493	5.19	0.18465	0.22889
LOC5571858	2	MET	AaeL_AAEL009344, AAEL009344, AAEL801139	adenylate cyclase type 3	NC_035108.1	404486482	404697103	22	4.867	0.25482	0.23325	4.209	0.21488	0.21901	4.219	0.19482	0.21059
LOC5573817	2	SIGT	AaeL_AAEL000632, AAEL000632	protein Wnt-4	NC_035108.1	406828248	406863087	5	6.698	0.216	0.19642	5.716	0.2075	0.14207	4.623	0.17208	0.1801
LOC5564852	2	TRP	AaeL_AAEL000596, AAEL000596	neither inactivation nor afterpotential protein C	NC_035108.1	407527362	407560258	13	4.547	0.24207	0.26047	4.829	0.14548	0.14392	4.77	0.13339	0.17606
LOC5564842	2	UNK	AaeL_AAEL000620, AAEL000620, AAEL000624	uncharacterized LOC5564842	NC_035108.1	407596799	407676330	9	5.019	0.20985	0.22789	5.179	0.23523	0.23979	7.146	0.14594	0.18451
LOC5569062	2	SIGT	AaeL_AAEL001196, AAEL001196, cadherin	neural-cadherin	NC_035108.1	409722290	410415986	12	5.314	0.23885	0.2653	5.627	0.25551	0.2243	5.826	0.21308	0.20584
LOC110674009	2	DIV	AaeL_AAEL001217, AAEL001217, AAEL001222	tripartite motif-containing protein 45	NC_035108.1	411351084	411378644	7	4.35	0.17197	0.22897	6.17	0.15156	0.21305	4.79	0.19007	0.21542
LOC110677009	2	DIV	AaeL_AAEL001208, AAEL001208	transmembrane protein 189-like	NC_035108.1	411415084	411455344	11	5.286	0.13667	0.2459	5.065	0.162	0.27073	4.313	0.22605	0.24506
LOC5569069	2	MET	AaeL_AAEL001204, AAEL001204	diacylglycerol O-acyltransferase 1	NC_035108.1	411551417	411574436	10	4.838	0.16547	0.20458	4.639	0.13681	0.16338	5.16	0.21229	0.20224
LOC5569075	2	UNK	AaeL_AAEL001215, AAEL001215, AAEL801230	uncharacterized LOC5569075	NC_035108.1	413275151	413296616	5	5.136	0.2371	0.2535	5.528	0.19183	0.22996	4.271	0.17258	0.20007
LOC5569077	2	PROT	AaeL_AAEL001205, AAEL001205	E3 ubiquitin-protein ligase Su(dx)	NC_035108.1	413315371	413328811	6	5.55	0.25096	0.25448	5.917	0.13357	0.11741	5.956	0.14261	0.16401
LOC5569080	2	DIV	AaeL_AAEL001203, AAEL001203	probable protein S-acyltransferase 23	NC_035108.1	413352665	413356619	4	7.066	0.06504	0.17501	8.61	0.08996	0.12991	6.441	0.06943	0.15011
LOC5567954	2	DIV	AaeL_AAEL006399, AAEL006399	tektin-B1	NC_035108.1	415265773	415267769	3	4.383	0.25547	0.21526	4.61	0.19069	0.15779	4.397	0.1159	0.16254
LOC110675226	2	MET		ATP-dependent 6-phosphofructokinase-like	NC_035108.1	415282449	415422087	0	4.604	0.24354	0.25779	4.015	0.19143	0.16991	5.711	0.20438	0.23721
LOC5573135	2	TRP	AaeL_AAEL002018, AAEL001957, AAEL002018	nuclear pore complex protein DDB_G0274915	NC_035108.1	425690664	425826082	11	8.481	0.22538	0.27918	6.116	0.24402	0.22897	4.011	0.20322	0.21915
LOC5578838	2	DIV	AaeL_AAEL013879, AAEL013879	metallophosphoesterase 1 homolog	NC_035108.1	427665894	427668142	3	4.4	0.19514	0.20649	4.327	0.10036	0.14713	4.948	0.12645	0.16195
LOC5578837	2	DIV	AaeL_AAEL013877, AAEL013877, GNPDA, GNPI_AEDAE, Gnpda1	glucosamine-6-phosphate isomerase	NC_035108.1	427669699	427725449	8	7.786	0.25256	0.31942	10.1	0.17666	0.23293	4.49	0.20003	0.21049
LOC5569869	2	TRP	AaeL_AAEL007971, AAEL007971	P protein	NC_035108.1	431355466	431474190	13	7.155	0.35405	0.3929	5.461	0.30456	0.33128	4.363	0.2751	0.28325
LOC5569876	2	DIV	AaeL_AAEL007974, AAEL007974	zinc finger protein 791	NC_035108.1	431602273	431611195	8	5.07	0.24312	0.22007	5.281	0.2032	0.15535	5.606	0.16734	0.18256
LOC110677091	2	DIV		zinc finger protein 429-like	NC_035108.1	431745636	431754099	10	6.62	0.19955	0.24433	10.55	0.17436	0.21797	6.005	0.12994	0.11931
LOC5569878	2	DIV	AaeL_AAEL007977, AAEL007977	zinc finger protein 62 homolog	NC_035108.1	431758741	431762126	10	4.43	0.23637	0.28367	7.01	0.11998	0.13377	4.727	0.18722	0.14511
LOC5569880	2	DIV	AaeL_AAEL007976, AAEL007976	fibrillin-1	NC_035108.1	431831919	431860089	8	8.239	0.29681	0.25616	4.815	0.21608	0.20481	4.692	0.25225	0.28479
LOC5569881	2	APOP		cell death abnormality protein 1	NC_035108.1	431859991	431896767	6	6.474	0.32414	0.2803	4.371	0.24672	0.24853	6.461	0.21318	0.24511
LOC5569882	2	CYT/STR	AaeL_AAEL007968, AAEL007968	laminin subunit gamma-1	NC_035108.1	431927691	431970476	7	4.98	0.24468	0.16487	4.226	0.21502	0.18439	5.343	0.19662	0.23566
LOC5575537	2	DIV	AaeL_AAEL002676, AAEL002676, AAEL007978	angiotensin-converting enzyme	NC_035108.1	431998775	432526281	11	5.099	0.22999	0.23411	4.748	0.23004	0.25154	4.652	0.15542	0.18572
LOC5567000	2	DIV	AaeL_AAEL005765, AAEL005765	lachesin	NC_035108.1	435905074	436020925	9	7.556	0.27892	0.25652	4.492	0.25026	0.24193	4.84	0.13789	0.21328
LOC5567991	2	TRP	AaeL_AAEL006433, AAEL006433	piezo-type mechanosensitive ion channel component	NC_035108.1	439294877	439417463	40	4.661	0.22913	0.25137	5.207	0.18473	0.20148	4.954	0.19027	0.20604
LOC5567988	2	DIV	AaeL_AAEL006436, AAEL006436	probable phosphorylase b kinase regulatory subunit beta	NC_035108.1	439422602	439457446	12	6.01	0.17757	0.23058	6.871	0.15534	0.21336	4.363	0.19232	0.22724
LOC23687649	2	RRTT	AaeL_AAEL017229, AAEL017229, AAEL801235	transcription factor hamlet	NC_035108.1	441237742	441691679	12	5.492	0.27905	0.26127	7.132	0.24931	0.20495	5.614	0.13251	0.17237
LOC5572062	2	UNK	AaeL_AAEL001730, AAEL001730	uncharacterized LOC5572062	NC_035108.1	441843026	441852254	5	7.542	0.29906	0.30229	5.147	0.31398	0.31593	8.128	0.10642	0.22839
LOC5572370	2	MET	AaeL_AAEL009745, AAEL009745	nitric oxide synthase	NC_035108.1	443609088	444054361	24	4.981	0.23799	0.22501	6.782	0.19548	0.17638	4.899	0.2205	0.20897
LOC5565862	2	TRP	AaeL_AAEL005014, AAEL005014	transient receptor potential-gamma protein	NC_035108.1	445172677	445708434	23	4.077	0.20507	0.18881	6.223	0.19748	0.1983	5.407	0.14891	0.1677
LOC5569817	2	TRP	AaeL_AAEL001318, AAEL001318	alpha-tocopherol transfer protein-like	NC_035108.1	447702928	447716021	4	5.749	0.32102	0.31205	6.034	0.26697	0.28399	4.124	0.25025	0.25634
LOC5569826	2	TRP	AaeL_AAEL001301, AAEL001301	alpha-tocopherol transfer protein-like	NC_035108.1	447762142	447763227	3	6.634	0.23156	0.27766	7.66	0.27127	0.27191	4.369	0.22177	0.22797
LOC5569815	2	DIV	AaeL_AAEL001293, AAEL001293, CRALBP, CRALBP2	clavesin-1	NC_035108.1	447820565	447869816	4	5.594	0.1624	0.17149	4.633	0.2458	0.21123	5.233	0.16375	0.17704
LOC5569813	2	UNK	AaeL_AAEL001305, AAEL001305	uncharacterized LOC5569813	NC_035108.1	447922191	447944700	4	5.94	0.22727	0.20923	9.035	0.24155	0.20041	4.685	0.09273	0.13613
LOC5569810	2	UNK	AaeL_AAEL001306, AAEL001306	uncharacterized LOC5569810	NC_035108.1	448016444	448038534	5	6.5	0.25702	0.25699	10.305	0.23256	0.22524	4.976	0.1852	0.21111
LOC5569804	2	UNK	AaeL_AAEL001296, AAEL001296	uncharacterized LOC5569804	NC_035108.1	448273600	449091896	18	6.793	0.24933	0.22978	8.369	0.25001	0.22011	4.313	0.18536	0.20138
LOC5564933	2	CYT/STR	AaeL_AAEL004491, AAEL004491, AAEL004494, AAEL013416	protein sickie	NC_035108.1	450913775	451567079	24	6.147	0.23596	0.20375	4.863	0.1815	0.17353	4.321	0.18364	0.21266
LOC5564930	2	PROT	AaeL_AAEL004505, AAEL004505	chymotrypsin	NC_035108.1	451315430	451316542	4	5.773	0.32324	0.28738	4.21	0.21927	0.2228	4.31	0.25949	0.31086
LOC5564939	2	MET	AaeL_AAEL004509, AAEL004509	kynurenine formamidase	NC_035108.1	453102416	453104112	3	5.493	0.24977	0.14043	4.637	0.22616	0.17993	5.043	0.24643	0.2296
LOC5564921	2	DIV	AaeL_AAEL004500, AAEL004500, Ef-2	elongation factor 2	NC_035108.1	453152136	453160386	6	8.813	0.18561	0.17622	5.017	0.11099	0.10666	5.281	0.113	0.12716
LOC5564923	2	TRP	AaeL_AAEL004496, AAEL004496	excitatory amino acid transporter 3	NC_035108.1	453233258	453293442	13	7.18	0.1769	0.16048	6.044	0.15502	0.15055	6.953	0.15544	0.19689
LOC5564940	2	CYT/STR	AaeL_AAEL004506, AAEL004506	mucin-17	NC_035108.1	453484237	453620603	6	6.547	0.24159	0.2464	5.683	0.21979	0.24722	6.986	0.21032	0.27092
LOC5564936	2	PROT	AaeL_AAEL004502, AAEL004502	protein rhomboid	NC_035108.1	453620433	453720134	6	4.965	0.24174	0.18909	4.073	0.19281	0.17798	5.156	0.17892	0.21654
LOC5570855	2	DIV	AaeL_AAEL008621, AAEL008621	cyclin-dependent kinase 1	NC_035108.1	454817784	454819272	3	6.963	0.2045	0.27337	7.147	0.17476	0.21168	7.64	0.22312	0.21606
LOC5570856	2	DIV	AaeL_AAEL008622, AAEL008622	stress-activated protein kinase JNK	NC_035108.1	454844047	454869167	4	9.808	0.29634	0.34548	7.56	0.24262	0.29535	4.198	0.20156	0.22857
LOC5565905	2	UNK	AaeL_AAEL000683, AAEL000683	uncharacterized LOC5565905	NC_035108.1	459476902	459636044	4	5.5	0.22391	0.15279	5.922	0.18617	0.11605	4.324	0.28025	0.26753
LOC5569706	2	DIV	AaeL_AAEL007848, AAEL007848	TBC1 domain family member 15	NC_035108.1	460426817	460456171	3	4.75	0.22033	0.19775	4.05	0.22135	0.18593	4.156	0.168	0.18854
LOC5569698	2	UNK	AaeL_AAEL007862, AAEL007862	uncharacterized LOC5569698	NC_035108.1	460473079	460501501	5	4.556	0.21918	0.15665	4.991	0.17223	0.11838	4.282	0.15865	0.19135
LOC5569704	2	DIV	AaeL_AAEL007865, AAEL007865	striatin-interacting protein 1 homolog	NC_035108.1	460626629	460691578	11	8.626	0.17279	0.0791	6.16	0.18091	0.15747	4.67	0.11087	0.14705
LOC5577906	2	DIV	AaeL_AAEL003332, AAEL003332	probable RNA polymerase II nuclear localization protein SLC7A6OS	NC_035108.1	461629853	461642987	3	6.134	0.18745	0.11937	4.92	0.10922	0.1267	5.678	0.10703	0.12619
LOC5568170	2	DIV	AaeL_AAEL006618, AAEL006618	zinc finger protein 700	NC_035108.1	462717530	462756898	2	4.148	0.16177	0.16934	4.239	0.13637	0.14549	4.103	0.1639	0.19641
LOC5568172	2	UNK	AaeL_AAEL006624, AAEL006624	uncharacterized LOC5568172	NC_035108.1	462883288	462884651	1	4.406	0.23478	0.23181	4.366	0.17218	0.17531	4.152	0.24134	0.2507
LOC5568181	2	TRP	AaeL_AAEL006604, AAEL006604	probable cationic amino acid transporter	NC_035108.1	463176479	463246650	11	6.563	0.27986	0.30021	6.919	0.21921	0.21649	4.361	0.21389	0.1829
LOC5568189	2	DIV	AaeL_AAEL006612, AAEL006608, AAEL006612, AAEL006631	zinc finger protein 611	NC_035108.1	463984317	464068391	10	5.155	0.22221	0.20694	4.927	0.21948	0.22301	4.972	0.21797	0.20513
LOC5568192	2	DIV	AaeL_AAEL006614, AAEL006614	zinc finger protein 37 homolog	NC_035108.1	464094106	464106307	4	7.929	0.27207	0.27953	8.957	0.22528	0.21751	7.032	0.21365	0.22983
LOC5568195	2	DIV	AaeL_AAEL006619, AAEL006619	protein phosphatase 1 regulatory subunit 14B	NC_035108.1	464185774	464414135	8	5.807	0.18939	0.18352	8.29	0.23205	0.21684	7.137	0.16812	0.15424
LOC5579520	2	RRTT	AaeL_AAEL014970, AAEL014970	bromodomain-containing protein 4	NC_035108.1	464445050	464467607	6	6.151	0.29771	0.21015	5.955	0.24059	0.24691	4.429	0.24193	0.23126
LOC5579519	2	DIV	AaeL_AAEL014969, AAEL014969, AAEL014971	blastoderm-specific protein 25D	NC_035108.1	464490571	464590124	10	4.905	0.23062	0.1564	6.628	0.19815	0.16011	4.782	0.17857	0.20263
LOC5564527	2	DIV	AaeL_AAEL014712, AAEL014712	coiled-coil domain-containing protein 130 homolog	NC_035108.1	464590505	464596296	4	4.07	0.30172	0.25238	7.515	0.22121	0.19799	4.607	0.28341	0.28807
LOC5564524	2	DIV	AaeL_AAEL014491, AAEL014491	paired amphipathic helix protein Sin3a	NC_035108.1	464626847	464697075	16	4.799	0.22526	0.21491	4.321	0.16527	0.16883	4.195	0.19539	0.1938
LOC5564528	2	MET	AaeL_AAEL014493, AAEL014493	xanthine dehydrogenase	NC_035108.1	464769809	464793838	6	4.093	0.25519	0.25771	7.118	0.19162	0.19717	4.723	0.2298	0.23417
LOC5575670	2	TRP	AaeL_AAEL002691, AAEL002691	transport and Golgi organization protein 1	NC_035108.1	464830015	464855324	10	5.611	0.18926	0.18568	4.966	0.18422	0.18116	5.182	0.17601	0.17708
LOC5575669	2	MET	AaeL_AAEL002688, AAEL002688	UDP-glucuronosyltransferase 2B37	NC_035108.1	464868089	464912877	5	5.863	0.24039	0.26951	5.835	0.21556	0.2192	4.215	0.19235	0.20115
LOC5568085	2	UNK	AaeL_AAEL006513, AAEL006513, AAEL006517, AAEL006527	uncharacterized LOC5568085	NC_035108.1	468031645	468109986	10	4.5	0.25055	0.25064	4.81	0.16329	0.16064	4.353	0.12906	0.18202
LOC5568080	2	RRTT	AaeL_AAEL006532, AAEL006532	protein HIRA homolog	NC_035108.1	468647657	468797090	6	5.19	0.21407	0.22545	5.813	0.13016	0.16353	5.26	0.13416	0.1812
LOC5568076	2	CYT/STR	AaeL_AAEL006530, AAEL006530, AAEL801215	tubulin-specific chaperone C	NC_035108.1	468695038	468705597	3	5.397	0.24995	0.24392	6.392	0.205	0.19212	4.022	0.06162	0.15311
LOC5568073	2	TRP	AaeL_AAEL006535, AAEL006535, AAEL801211	acetylcholine receptor subunit alpha-like 1	NC_035108.1	468751480	468776685	10	5.378	0.12818	0.18531	5.819	0.07594	0.14456	4.317	0.16218	0.18919
LOC5568072	2	TRP	AaeL_AAEL006514, AAEL006514	sialin	NC_035108.1	469016607	469067540	13	4.014	0.18754	0.20051	5.432	0.12402	0.17693	4.19	0.18806	0.20943
LOC5569525	2	TRP	AaeL_AAEL007709, AAEL007709, GPRGBB3	gamma-aminobutyric acid type B receptor subunit 2	NC_035108.1	470655768	470714133	9	4.073	0.29557	0.29392	5.557	0.27393	0.25368	4.968	0.26955	0.25458
LOC5567346	2	CSR	AAEL006003	GPROR10	NA	NA	NA	NA	5.635	0.27291	0.26372	4.962	0.21806	0.20083	5.282	0.23644	0.1611
LOC5563740	2	TRP	NA	NA	NA	NA	NA	NA	4.92	0.33518	0.29095	4.852	0.19127	0.19513	5.197	0.04104	0.1258
LOC5569065	2	CSR	NA	GPROR69	NA	NA	NA	NA	4.833	0.18462	0.28984	5.398	0.14515	0.19648	4.618	0.20265	0.21669
LOC5568560	3	SIGT	AaeL_AAEL001144, AAEL001144	vam6/Vps39-like protein	NC_035109.1	1622271	1643110	7	9.232	0.23899	0.26225	5.819	0.19231	0.21483	5.528	0.17647	0.17627
LOC5568558	3	MIT	AaeL_AAEL001134, AAEL001134, MMSA_AEDAE, MMSDH	probable methylmalonate-semialdehyde dehydrogenase [acylating], mitochondrial	NC_035109.1	1643889	1652068	4	7.295	0.28555	0.29422	4.115	0.2042	0.2026	6.929	0.15397	0.15152
LOC5568553	3	MIT	AaeL_AAEL001109, AAEL001109	glutaredoxin-related protein 5, mitochondrial	NC_035109.1	1679162	1679864	2	7.89	0.23474	0.2273	9.15	0.10883	0.21569	7.08	0.1465	0.15976
LOC5568557	3	DIV	AaeL_AAEL001128, AAEL001128	probable 4-coumarate--CoA ligase 1	NC_035109.1	1707809	1792537	6	9.014	0.27574	0.27013	5.044	0.1855	0.19669	5.554	0.20315	0.19252
LOC5568551	3	RRTT	AaeL_AAEL001148, AAEL001148	homeobox protein OTX2-A	NC_035109.1	1936329	2107893	6	4.427	0.17564	0.14447	9.71	0.16821	0.19835	4.351	0.1178	0.12806
LOC5567863	3	CYT/STR	AaeL_AAEL006319, AAEL006319	mucin-5AC	NC_035109.1	2590598	2657537	3	9.998	0.24749	0.20394	5.293	0.15575	0.15077	4.639	0.15221	0.19371
LOC5567852	3	RRTT	AaeL_AAEL006313, AAEL006313	DNA-binding protein SMUBP-2	NC_035109.1	2852757	2853409	1	9.21	0.3066	0.26645	7.22	0.20979	0.12641	4.665	0.15246	0.19482
LOC5567855	3	DIV	AaeL_AAEL006309, AAEL006309	Golgi resident protein GCP60	NC_035109.1	2881922	2895676	7	8.092	0.25771	0.21478	7.08	0.21613	0.20887	4.287	0.14355	0.17488
LOC5570306	3	DIV	AaeL_AAEL008246, AAEL008246	1-phosphatidylinositol 4,5-bisphosphate phosphodiesterase epsilon-1	NC_035109.1	6017781	6163573	17	4.236	0.2285	0.17963	5.694	0.13474	0.15413	6.511	0.17365	0.19193
LOC5570308	3	CYT/STR	AaeL_AAEL008251, AAEL008251	endocuticle structural protein SgAbd-6	NC_035109.1	6190360	6203167	2	4.787	0.2335	0.24136	5.11	0.20687	0.19735	4.67	0.06891	0.11467
LOC5571899	3	DIV	AaeL_AAEL009383, AAEL009383	protein crooked neck	NC_035109.1	8878823	8881161	2	5.085	0.30435	0.30736	5.545	0.2183	0.24101	4.827	0.22537	0.24251
LOC5571901	3	RRTT	AaeL_AAEL009376, AAEL009376	protein giant	NC_035109.1	8930550	8932036	2	4.408	0.24558	0.27028	4.94	0.1069	0.19098	6.185	0.23635	0.2253
LOC5572837	3	DIV	AaeL_AAEL010061, AAEL010061	inverted formin-2	NC_035109.1	10781310	11116591	16	4.059	0.16062	0.18792	5.254	0.08132	0.12399	4.856	0.14171	0.18427
LOC5564314	3	MET	AaeL_AAEL000581, AAEL000581	5-oxoprolinase	NC_035109.1	12024365	12056683	4	4.628	0.31902	0.31501	7.724	0.23697	0.25068	4.252	0.25119	0.25471
LOC5564320	3	DIV	AaeL_AAEL000583, AAEL000583	peroxisome assembly factor 2	NC_035109.1	12437820	12450392	4	5.747	0.3389	0.34392	6.353	0.24844	0.2741	4.267	0.20508	0.21284
LOC5564325	3	TRP	AaeL_AAEL000569, AAEL000569	golgin subfamily A member 1	NC_035109.1	12573094	12586165	9	6.756	0.24772	0.2943	5.145	0.12004	0.17162	5.665	0.11368	0.13517
LOC5573308	3	ReDox	AaeL_AAEL010396, AAEL010396	soma ferritin	NC_035109.1	13370000	13380067	6	5.633	0.28133	0.30318	5.99	0.29261	0.26275	7.147	0.17795	0.20549
LOC5570142	3	CYT/STR	AaeL_AAEL008110, AAEL008110	centrosomin	NC_035109.1	14368635	14518653	14	4.892	0.17384	0.14186	4.393	0.13411	0.14816	4.527	0.10704	0.14719
LOC5570134	3	DIV	AaeL_AAEL008099, AAEL008099	procollagen-lysine,2-oxoglutarate 5-dioxygenase 3	NC_035109.1	14850164	14866484	5	4.06	0.19779	0.08096	4.35	0.11566	0.06886	5.327	0.15823	0.20392
LOC5570130	3	PROT	AaeL_AAEL008116, AAEL008116	separase	NC_035109.1	14916843	14939659	6	6.135	0.24557	0.10773	4.26	0.14897	0.11295	5.292	0.18362	0.19629
LOC5572509	3	MET	AaeL_AAEL009838, AAEL009838	glycogen debranching enzyme	NC_035109.1	18984427	19021193	10	7.942	0.28242	0.26591	7.321	0.22044	0.20573	4.551	0.18343	0.21029
LOC5566760	3	MET	AaeL_AAEL005618, AAEL005618	chitin synthase	NC_035109.1	20944240	21034676	9	4.776	0.31594	0.25964	8.965	0.25777	0.23884	4.09	0.16952	0.20282
LOC5572232	3	MET	AaeL_AAEL009676, AAEL009676	glyoxylate reductase/hydroxypyruvate reductase	NC_035109.1	22186594	22189470	3	4.707	0.28318	0.24552	6.617	0.22699	0.23262	4.233	0.20727	0.21511
LOC5576652	3	UNK	AaeL_AAEL012683, AAEL012683	uncharacterized LOC5576652	NC_035109.1	23990394	23992111	2	4.726	0.22815	0.23787	5.04	0.265	0.26575	5.773	0.16967	0.14971
LOC5567639	3	DIV	AaeL_AAEL006239, AAEL006239	glycerol kinase	NC_035109.1	24405278	24485578	14	4.514	0.17072	0.18659	5.5	0.17142	0.27799	7.626	0.20902	0.18776
LOC5567647	3	CYT/STR		spectrin beta chain, non-erythrocytic 5	NC_035109.1	25098355	25253943	14	6.481	0.29944	0.21764	6.038	0.22975	0.17707	5.528	0.13022	0.18076
LOC5568526	3	DIV	AaeL_AAEL006946, AAEL006946	T-complex protein 1 subunit zeta	NC_035109.1	27957440	27968494	2	6.88	0.20509	0.24464	7.56	0.17633	0.18549	5.197	0.14417	0.16182
LOC5566412	3	MET	AaeL_AAEL005375, AAEL005375	2-hydroxyacylsphingosine 1-beta-galactosyltransferase	NC_035109.1	28349106	28680703	8	4.485	0.15399	0.10047	5.627	0.10637	0.07822	4.473	0.18078	0.10255
LOC5570781	3	DIV	AaeL_AAEL008527, AAEL008527	endothelin-converting enzyme 2	NC_035109.1	29267745	29275958	13	4.904	0.22687	0.2576	6.665	0.22662	0.31639	5.836	0.2059	0.25523
LOC5570780	3	DIV	AaeL_AAEL008543, AAEL008543, Cdc42	cdc42 homolog	NC_035109.1	29330584	29387200	5	4.297	0.15565	0.17364	4.46	0.32875	0.24251	7.988	0.08894	0.16458
LOC5570773	3	DIV	AaeL_AAEL008528, AAEL008528, AAEL008552, AAEL008554	tyrosine-protein phosphatase corkscrew	NC_035109.1	29416647	29854831	16	6.196	0.2393	0.22955	6.627	0.26378	0.25768	7	0.14353	0.18461
LOC5570776	3	DeTox	AaeL_AAEL008532, AAEL008532	acetylcholinesterase	NC_035109.1	29506807	29509153	4	7.4	0.30264	0.28455	7.295	0.34877	0.3054	8.142	0.19124	0.24106
LOC5578946	3	UNK	AaeL_AAEL013921, AAEL013921	uncharacterized LOC5578946	NC_035109.1	31690118	31744481	3	6.967	0.19985	0.20344	10.94	0.22757	0.25857	5.308	0.15194	0.16796
LOC5578948	3	SIGT	AaeL_AAEL013919, AAEL013919, AAEL013920	disheveled-associated activator of morphogenesis 1	NC_035109.1	31759896	32333621	18	7.488	0.22316	0.20975	5.61	0.15615	0.18621	4.245	0.16434	0.17962
LOC5578949	3	DIV	AaeL_AAEL013917, AAEL013917	CD63 antigen	NC_035109.1	31816143	31816992	1	7.103	0.24872	0.23132	5.44	0.05817	0.17498	4.353	0.17614	0.19425
LOC5566394	3	RRTT	AaeL_AAEL005356, AAEL005356	poly(A) polymerase beta	NC_035109.1	34254205	34305798	8	4.655	0.22549	0.21958	5.17	0.18211	0.21609	4.36	0.12869	0.15826
LOC5566390	3	DIV	AaeL_AAEL005343, AAEL005343	dystrobrevin beta	NC_035109.1	34332507	34471101	13	4.988	0.20578	0.23354	7.564	0.19401	0.21782	4.553	0.16936	0.18582
LOC5566371	3	TRP	AaeL_AAEL005364, AAEL005364	AP-1 complex subunit gamma-1	NC_035109.1	34506956	34686835	13	4.363	0.21284	0.19666	6.583	0.19262	0.1898	4.592	0.14719	0.19342
LOC5566373	3	TRP	AaeL_AAEL005353, AAEL005353	sugar transporter SWEET1	NC_035109.1	34727279	34731033	4	5.947	0.26685	0.22626	6.27	0.24498	0.23678	4.533	0.1363	0.18982
LOC5575396	3	UNK	AaeL_AAEL011801, AAEL011801	uncharacterized LOC5575396	NC_035109.1	36343185	36345671	3	7.414	0.29752	0.28871	4.455	0.25802	0.2478	4.614	0.27546	0.26999
LOC5572216	3	MET	AaeL_AAEL009631, AAEL009631	estradiol 17-beta-dehydrogenase 11	NC_035109.1	36703775	36705233	3	4.734	0.18912	0.18712	5.503	0.19801	0.19089	6.887	0.17731	0.19639
LOC5572218	3	MET	AaeL_AAEL009625, AAEL009625	estradiol 17-beta-dehydrogenase 11	NC_035109.1	36721870	36723551	4	7.856	0.24339	0.22104	7.99	0.19421	0.13242	7.2	0.12609	0.20308
LOC5572219	3	MET	AaeL_AAEL009628, AAEL009628	estradiol 17-beta-dehydrogenase 11	NC_035109.1	36742075	36743424	3	6.128	0.21118	0.21353	6.627	0.15416	0.13158	5.226	0.12966	0.19928
LOC110679867	3	UNK		uncharacterized LOC110679867	NC_035109.1	36786199	36823390	6	6.02	0.18365	0.1516	4.025	0.18791	0.18795	4.535	0.1887	0.18756
LOC5572215	3	MET	AaeL_AAEL009630, AAEL009630	high affinity cGMP-specific 3',5'-cyclic phosphodiesterase 9A	NC_035109.1	36914970	37696597	16	8.426	0.17389	0.20534	6.475	0.13404	0.12835	4.653	0.10361	0.14459
LOC5574404	3	DIV	AaeL_AAEL011116, AAEL011116	14-3-3 protein epsilon	NC_035109.1	37915833	37980794	6	4.583	0.18715	0.18816	5.37	0.14926	0.10968	5.285	0.12112	0.09485
LOC5580263	3	RRTT	AaeL_AAEL002998, AAEL002998	histone-lysine N-methyltransferase setd3	NC_035109.1	38299286	38777270	5	6.23	0.16151	0.1006	4.16	0.23485	0.16126	5.524	0.09199	0.13547
LOC5580264	3	MET	AaeL_AAEL002995, AAEL002995	nicotinamidase	NC_035109.1	38897477	39152978	10	6.927	0.19882	0.10308	6.46	0.17652	0.12941	6.052	0.15472	0.12239
LOC5580272	3	UNK	AaeL_AAEL003005, AAEL003005	uncharacterized LOC5580272	NC_035109.1	39640496	39717428	6	7.485	0.26228	0.27042	8.26	0.27765	0.27307	4.013	0.22227	0.2252
LOC5570552	3	SIGT	AaeL_AAEL008370, AAEL008370, SCRB17	protein peste	NC_035109.1	40752441	40835890	12	6.871	0.20688	0.19765	7.385	0.15591	0.16578	5.796	0.19358	0.2252
LOC5570553	3	PROT	AaeL_AAEL008374, AAEL008374	E3 ubiquitin-protein ligase Nedd-4	NC_035109.1	41405737	41471918	11	8.963	0.22121	0.2338	4.888	0.16609	0.1959	6.105	0.13656	0.08558
LOC5576941	3	MET	AaeL_AAEL012886, AAEL012886	venom carboxylesterase-6	NC_035109.1	42182454	42238902	6	4.42	0.22759	0.2204	4.447	0.25233	0.27867	4.622	0.2141	0.20723
LOC5576701	3	UNK	AaeL_AAEL012720, AAEL012720	uncharacterized LOC5576701	NC_035109.1	42440566	42453388	2	5.896	0.33375	0.29612	6.134	0.27786	0.25654	5.247	0.27922	0.2763
LOC5564282	3	UNK	AaeL_AAEL014378, AAEL014378	uncharacterized LOC5564282	NC_035109.1	44577776	44610795	4	5.335	0.25943	0.29944	5.752	0.2193	0.25558	4.045	0.21179	0.2032
LOC5570071	3	DIV	AaeL_AAEL001349, AAEL001349	zinc finger protein 628	NC_035109.1	47876529	47884800	3	5.354	0.17104	0.20557	5.517	0.20618	0.18479	5.678	0.14321	0.15312
LOC5565019	3	TRP	AaeL_AAEL014699, AAEL014699	ATP-binding cassette sub-family A member 1	NC_035109.1	51218604	51279389	8	10.567	0.28402	0.29637	5.08	0.20774	0.20045	5.473	0.15625	0.18797
LOC5574518	3	RRTT	AaeL_AAEL011187, AAEL011187	putative U5 small nuclear ribonucleoprotein 200 kDa helicase	NC_035109.1	51327401	51372479	6	11.887	0.27999	0.29094	8.06	0.28299	0.38459	5.082	0.17257	0.18712
LOC5573983	3	UNK	AaeL_AAEL010820, AAEL010820, AAEL010828	uncharacterized LOC5573983	NC_035109.1	51835343	51883258	6	7.969	0.23247	0.23795	5.855	0.26025	0.27148	4.531	0.17627	0.2089
LOC5573966	3	APOP	AaeL_AAEL010827, AAEL010827	protein RRP5 homolog	NC_035109.1	51916549	51953364	5	6.693	0.26787	0.27361	4.39	0.19135	0.20015	6.391	0.18903	0.23557
LOC5576021	3	LIPID	AaeL_AAEL012251, AAEL012251, AAEL012253	very low-density lipoprotein receptor	NC_035109.1	52263928	53363963	20	8.19	0.16578	0.10449	4.287	0.0877	0.06446	7.236	0.15783	0.14721
LOC5576748	3	LIPID	AaeL_AAEL012743, AAEL012743	dihydroxyacetone phosphate acyltransferase	NC_035109.1	53656036	53688691	7	5.454	0.29309	0.31404	6.392	0.24269	0.26942	5.002	0.2206	0.22366
LOC5579912	3	MET	AaeL_AAEL001034, AAEL001034, AAEL001049	adenylate cyclase type 6	NC_035109.1	53807398	54419237	21	5.836	0.24689	0.19588	5.121	0.15535	0.13477	4.101	0.16706	0.18448
LOC5579918	3	DIV	AaeL_AAEL001050, AAEL001050	SET and MYND domain-containing protein 4	NC_035109.1	54443883	54456192	3	6.432	0.28454	0.3425	4.282	0.32067	0.32021	8.834	0.18919	0.27168
LOC5579911	3	TRP	AaeL_AAEL001047, AAEL001047	proton-coupled folate transporter	NC_035109.1	54481583	54495163	5	6.292	0.24565	0.27448	5.47	0.26357	0.26134	5.765	0.26041	0.26598
LOC5579917	3	TRP	AaeL_AAEL001014, AAEL001014	vacuolar protein sorting-associated protein 45	NC_035109.1	55511781	55514400	3	5.552	0.22797	0.13207	8.075	0.23329	0.14642	5.11	0.03288	0.1058
LOC5567669	3	TRP	AaeL_AAEL006258, AAEL006258	sodium channel protein Nach	NC_035109.1	62659555	62662483	4	4.286	0.24486	0.19265	4.577	0.15521	0.13736	4.34	0.2472	0.20564
LOC5578740	3	DIV	AaeL_AAEL003650, AAEL003650	inhibitor of growth protein 1	NC_035109.1	64981059	65000935	4	5.028	0.25384	0.22737	8.06	0.29142	0.16203	4.197	0.15028	0.12488
LOC5578739	3	IMM	AaeL_AAEL003653, AAEL003653, SRPN12	antichymotrypsin-2	NC_035109.1	65008147	65088913	10	8.972	0.24369	0.23111	4.94	0.17882	0.16222	5.872	0.22943	0.21537
LOC5575435	3	UNK	AaeL_AAEL002644, AAEL002644	uncharacterized LOC5575435	NC_035109.1	66606053	66608114	2	5.46	0.26	0.27992	7.22	0.25552	0.26294	6.642	0.21683	0.24379
LOC5574464	3	DIV	AaeL_AAEL011182, AAEL011182	protein fem-1 homolog CG6966	NC_035109.1	66628175	66885763	7	6.317	0.31675	0.2798	6.2	0.27716	0.22422	4.859	0.18922	0.22875
LOC5573340	3	DIV	AaeL_AAEL010439, AAEL010439	zinc finger protein 583	NC_035109.1	67582248	67583412	1	7.143	0.14041	0.21012	4.56	0.10761	0.18324	4.787	0.16546	0.13799
LOC5568787	3	TRP	AaeL_AAEL007141, AAEL007141	conserved oligomeric Golgi complex subunit 1	NC_035109.1	69852831	69864692	4	6.352	0.20503	0.23178	5.801	0.13404	0.15036	4.504	0.21773	0.1863
LOC5569951	3	TRP	AaeL_AAEL008046, AAEL008046, Rh50-GP1	ammonium transporter Rh type A	NC_035109.1	70014441	70035415	6	10.274	0.23704	0.18635	5.333	0.1511	0.12667	4.563	0.16071	0.1888
LOC5565074	3	MET	AaeL_AAEL014710, AAEL014710, AAEL017128	maltase 2	NC_035109.1	70177615	70189489	5	5.763	0.23623	0.22539	4.079	0.18755	0.19154	4.204	0.23884	0.22023
LOC5567387	3	DIV	AaeL_AAEL006062, AAEL006062	protein neuralized	NC_035109.1	73890009	74010111	5	4.8	0.2677	0.20763	5.067	0.14909	0.19424	4.725	0.13633	0.16424
LOC5567385	3	RRTT	AaeL_AAEL006048, AAEL006048	interleukin enhancer-binding factor 2 homolog	NC_035109.1	74020749	74022381	2	4.813	0.04201	0.10156	4.2	0.04089	0.09226	4.727	0.01899	0.12527
LOC5567380	3	RRTT	AaeL_AAEL006057, AAEL006057	RNA-binding protein Musashi homolog 2	NC_035109.1	74051474	74242412	9	4.252	0.20169	0.18229	4.27	0.12604	0.12621	5.17	0.11343	0.13653
LOC5567398	3	ReDox	AaeL_AAEL006044, AAEL006044, CYP325Q1	probable cytochrome P450 313a4	NC_035109.1	74302379	74320294	5	8.422	0.21032	0.3265	5.207	0.14	0.14861	5.365	0.1227	0.1962
LOC5567399	3	CYT/STR	AaeL_AAEL006056, AAEL006056	nuclear protein localization protein 4 homolog	NC_035109.1	74327860	74429118	11	8.359	0.18781	0.21635	5.27	0.13892	0.1729	5.571	0.11835	0.14623
LOC5577693	3	DIV	AaeL_AAEL013328, AAEL013328	soluble guanylate cyclase 88E	NC_035109.1	74485133	74657128	14	7.85	0.17022	0.1997	6.193	0.16715	0.19716	4.958	0.19673	0.20563
LOC5577688	3	DIV	AaeL_AAEL013326, AAEL013326	circadian clock-controlled protein	NC_035109.1	74883154	74927641	7	10.454	0.10986	0.22722	5.403	0.14445	0.17473	6.801	0.13782	0.15705
LOC5564267	3	UNK	AaeL_AAEL014363, AAEL014363	hypothetical LOC5564267	NC_035109.1	75230240	75232429	3	11.65	0.1925	0.26823	9.563	0.09636	0.2425	8.028	0.11405	0.26115
LOC5564265	3	UNK	AaeL_AAEL014367, AAEL014367	uncharacterized LOC5564265	NC_035109.1	75244380	75448253	14	6.716	0.17918	0.16409	5.522	0.1072	0.14088	9.296	0.06298	0.15934
LOC5576837	3	DIV	AaeL_AAEL012816, AAEL012816	protein archease-like	NC_035109.1	75549241	75565771	4	7.128	0.14625	0.14037	10.025	0.17157	0.1814	4.323	0.10791	0.12398
LOC5572681	3	TRP	AaeL_AAEL009955, AAEL009955, apoLp2	apolipophorins	NC_035109.1	77687304	77708562	10	5.711	0.34159	0.25455	11.311	0.21672	0.12191	4.576	0.16425	0.14635
LOC5578016	3	RRTT	AaeL_AAEL003367, AAEL003367	nucleolar complex protein 4 homolog A	NC_035109.1	80716539	80728074	5	6.255	0.19931	0.23272	7.3	0.16197	0.14978	4.224	0.12804	0.09816
LOC110678092	3	UNK		uncharacterized LOC110678092	NC_035109.1	80759012	80770900	4	11.72	0.23864	0.29259	7.22	0.15307	0.13113	4.46	0.11271	0.09277
LOC5565987	3	UNK	AaeL_AAEL005099, AAEL005089, AAEL005099	uncharacterized LOC5565987	NC_035109.1	81986788	82761602	25	7.981	0.25178	0.24409	4.196	0.23414	0.23535	4.558	0.16595	0.17141
LOC5565977	3	PROT	AaeL_AAEL005093, AAEL005093, CLIPB46	serine protease easter	NC_035109.1	82887794	82897028	4	4.49	0.29785	0.24267	7.565	0.1707	0.12171	5.483	0.10029	0.13006
LOC5579167	3	TRP	AaeL_AAEL003898, AAEL003898	organic solute transporter alpha-like protein	NC_035109.1	84539680	84612638	10	6.882	0.21171	0.15793	4.093	0.11666	0.08125	4.602	0.16617	0.19579
LOC5579192	3	MET	AaeL_AAEL003889, AAEL003889, GNBPB1	beta-1,3-glucan-binding protein	NC_035109.1	85412482	85421308	3	4.42	0.26879	0.27919	5.245	0.18333	0.1843	4.26	0.22967	0.21781
LOC5570297	3	DIV	AaeL_AAEL008234, AAEL008234	segment polarity protein dishevelled	NC_035109.1	87740666	87791092	6	5.672	0.21936	0.141	4.37	0.13872	0.11545	4.314	0.13124	0.10254
LOC5566168	3	CYT/STR	AaeL_AAEL008226, AAEL005231, AAEL008226	titin	NC_035109.1	87825312	88502190	12	5.345	0.16427	0.16269	7.812	0.11109	0.12074	5.382	0.13474	0.13885
LOC5566159	3	LIPID	AaeL_AAEL005229, AAEL005229	very-long-chain (3R)-3-hydroxyacyl-CoA dehydratase hpo-8	NC_035109.1	90553266	90555195	3	6.893	0.06574	0.18019	5.156	0.14371	0.21522	4.22	0.25912	0.22557
LOC5566677	3	CSR	AaeL_AAEL005543, AAEL005543	nose resistant to fluoxetine protein 6	NC_035109.1	90709502	90717081	6	5.572	0.16809	0.20036	4.263	0.13364	0.16349	5.05	0.24525	0.18965
LOC5568849	3	UNK	AaeL_AAEL004365, AAEL004365, AAEL004377	uncharacterized LOC5568849	NC_035109.1	93850302	93873251	4	4.235	0.24148	0.25388	5.24	0.18218	0.20587	4.401	0.21397	0.22383
LOC5564645	3	DIV	AaeL_AAEL004351, AAEL004351	casein kinase I	NC_035109.1	94365278	94571291	14	5.833	0.25087	0.24012	10.483	0.24244	0.19532	4.286	0.18297	0.19881
LOC5564635	3	DIV	AaeL_AAEL004362, AAEL004362, AAEL004375	unconventional myosin-IXa	NC_035109.1	94608911	94829580	23	6.694	0.25769	0.22586	4.888	0.21505	0.18364	4.476	0.12607	0.15181
LOC5570969	3	UNK	AaeL_AAEL008704, AAEL008704, AAEL008709	uncharacterized LOC5570969	NC_035109.1	94983429	95145818	6	5.283	0.23469	0.26627	4.721	0.19615	0.20716	4.05	0.2766	0.26592
LOC5570973	3	RRTT	AaeL_AAEL008703, AAEL008703, AAEL008707	protein suppressor of white apricot	NC_035109.1	95778312	95794745	5	4.312	0.23602	0.17343	5.477	0.19677	0.22059	5.379	0.17728	0.21528
LOC5574224	3	DIV	AaeL_AAEL010992, AAEL010992, AAEL010994, CTL8	coiled-coil domain-containing glutamate-rich protein 1	NC_035109.1	96345629	96440701	6	4.124	0.20201	0.20324	4.5	0.22084	0.19102	6.294	0.14663	0.18628
LOC5579278	3	RRTT	AaeL_AAEL007557, AAEL007557	asparagine synthetase [glutamine-hydrolyzing] 1	NC_035109.1	100444040	100446498	1	4.167	0.26845	0.19907	4.421	0.214	0.14584	5.483	0.24692	0.33001
LOC5569294	3	UNK	AaeL_AAEL007535, AAEL007535	uncharacterized LOC5569294	NC_035109.1	100473823	100552280	11	5.99	0.27184	0.23479	5.618	0.20371	0.22947	7.451	0.12939	0.21461
LOC5563579	3	TRP	AaeL_AAEL000088, AAEL000088	conserved oligomeric Golgi complex subunit 2	NC_035109.1	101784769	101805511	3	5.322	0.24765	0.24683	4.502	0.17989	0.19265	5.013	0.18185	0.17695
LOC5563582	3	DIV	AaeL_AAEL000008, AAEL000008	WD and tetratricopeptide repeats protein 1	NC_035109.1	101822573	101852497	10	6.913	0.27286	0.29216	4.338	0.19552	0.2001	6.059	0.16801	0.20049
LOC5563575	3	DIV	AaeL_AAEL000080, AAEL000080	phosphoenolpyruvate carboxykinase [GTP]	NC_035109.1	102694137	102696809	3	8.71	0.13069	0.26115	6.3	0.11439	0.18328	5.664	0.08894	0.1042
LOC5563589	3	TRP	AaeL_AAEL000090, AAEL000090	secretory carrier-associated membrane protein 2	NC_035109.1	102857836	102896225	7	8.73	0.32723	0.28457	6.31	0.29224	0.28759	4.176	0.18542	0.19413
LOC5563578	3	DIV	AaeL_AAEL000055, AAEL000055	glycosylated lysosomal membrane protein	NC_035109.1	102991597	102994579	5	7.96	0.17338	0.24992	6.16	0.1325	0.14094	5.62	0.16083	0.12726
LOC5563635	3	MIT	AaeL_AAEL000003, AAEL000003	atypical kinase COQ8B, mitochondrial	NC_035109.1	103495643	103518220	4	9.327	0.25985	0.31574	4.72	0.19636	0.21713	4.1	0.18938	0.13853
LOC5563637	3	IMM	AaeL_AAEL000057, AAEL000057, TOLL5B	protein toll	NC_035109.1	103542299	103559526	3	8.784	0.26953	0.24879	11.094	0.21229	0.15957	5.194	0.07514	0.1554
LOC5563638	3	RRTT	AaeL_AAEL000021, AAEL000021	DNA-directed RNA polymerase II subunit RPB1	NC_035109.1	103621230	103629042	2	10.163	0.13062	0.28054	8.53	0.09943	0.15138	5.468	0.18947	0.18197
LOC5563655	3	CSR	AAEL000060	gustatory receptor for sugar taste 64a	NA	104568891	104588727	NA	6.431	0.19334	0.24718	4.435	0.19284	0.23827	4.501	0.20151	0.14628
LOC5563660	3	CSR	AAEL000069	gustatory receptor for sugar taste 64a	NA	104798919	104832972	NA	5.863	0.16076	0.21606	4.79	0.13145	0.18261	4.712	0.17033	0.11443
LOC5563653	3	CSR	AAEL000075	gustatory receptor for sugar taste 64b	NA	104869023	104871783	NA	7.45	0.1921	0.22547	8.05	0.17599	0.19319	4.369	0.22571	0.20427
LOC5563649	3	CSR	AAEL000075	gustatory receptor for sugar taste 64b	NA	104914659	104917820	NA	8.71	0.21033	0.31136	4.758	0.14596	0.18109	4.303	0.2325	0.18856
LOC5563609	3	DIV	AaeL_AAEL000087, AAEL000087	CD109 antigen	NC_035109.1	105173150	105239403	13	10.895	0.15778	0.20027	4.653	0.12475	0.14461	4.024	0.16175	0.18066
LOC5563623	3	PROTEIN_MOD	AaeL_AAEL000013, AAEL000013	peptidyl-prolyl cis-trans isomerase D	NC_035109.1	105669862	105683739	4	9.207	0.13159	0.27673	6.285	0.12315	0.20929	7.702	0.09285	0.1551
LOC5575020	3	CYT/STR	AAEL011565, AAEL011577	ankyrin-2	NC_035109.1	107242298	107273228	7	13.684	0.13049	0.24512	8.801	0.1344	0.1726	6.282	0.11897	0.13095
LOC5575021	3	DIV	AaeL_AAEL011573, AAEL011569, AAEL011573	serine-rich adhesin for platelets	NC_035109.1	107285278	107302946	7	12.728	0.10013	0.23585	6.212	0.09927	0.13761	4.137	0.11197	0.12741
LOC5575007	3	CSR	AAEL011571	gustatory receptor Gr14	NA	107310966	107333860	NA	12.07	0.27635	0.3147	10.5	0.229	0.23561	7.988	0.25642	0.24187
LOC5575013	3	DIV	AaeL_AAEL011576, AAEL008122, AAEL011576	selenocysteine insertion sequence-binding protein 2	NC_035109.1	107340609	107352866	2	19.907	0.28236	0.31118	5.08	0.18385	0.19203	7.52	0.17096	0.15671
LOC5570149	3	TRP	AaeL_AAEL008132, AAEL008132	alpha-tocopherol transfer protein	NC_035109.1	107440304	107441780	3	9.29	0.16167	0.28255	9.365	0.15843	0.22355	4.586	0.13662	0.18123
LOC5567552	3	DIV	AaeL_AAEL015360, AAEL015360	clavesin-1	NC_035109.1	107461287	107511431	5	13.245	0.20607	0.32476	5.78	0.23328	0.3209	5.97	0.13096	0.22352
LOC5570155	3	SIGT	AaeL_AAEL008126, AAEL008126, GPRCIR	latrophilin Cirl	NC_035109.1	107837741	107989362	4	13.04	0.13456	0.24226	7.2	0.12296	0.16837	4.551	0.1567	0.15922
LOC5570156	3	TRP	AaeL_AAEL008135, AAEL008135, COG3_AEDAE, Cog3	conserved oligomeric Golgi complex subunit 3	NC_035109.1	108004744	108012635	6	14.123	0.18316	0.2256	4.98	0.2243	0.22177	5.126	0.17941	0.17088
LOC5569995	3	ReDox	AaeL_AAEL000213, AAEL000213	D-amino-acid oxidase	NC_035109.1	109099834	109119996	4	11.034	0.12787	0.28153	4.365	0.07601	0.15771	4.982	0.19044	0.13342
LOC5570002	3	MIT	AaeL_AAEL000163, AAEL000163	mitochondrial import inner membrane translocase subunit Tim22	NC_035109.1	109548549	109549679	4	6.358	0.05569	0.18003	5.137	0.0539	0.17893	4.313	0.19361	0.13589
LOC5570058	3	DIV	AaeL_AAEL000217, AAEL000217	serine/threonine-protein kinase Tao	NC_035109.1	109601042	109649889	15	8.997	0.091	0.16727	4.874	0.06408	0.11921	4.043	0.08759	0.11909
LOC5564875	3	DIV	AaeL_AAEL004462, AAEL004462, AAEL004468	microtubule-associated protein futsch	NC_035109.1	109746565	109784065	8	6.72	0.10012	0.19713	5.897	0.07435	0.1448	4.308	0.08149	0.13342
LOC5564860	3	RRTT	AaeL_AAEL004472, AAEL004453, AAEL004472	ATP-dependent RNA helicase bel	NC_035109.1	109999042	110031499	3	9.488	0.05228	0.17268	4.29	0.0286	0.07329	4.032	0.05034	0.0332
LOC5564872	3	RRTT	AaeL_AAEL004455, AAEL004455	ribosome production factor 2 homolog	NC_035109.1	110084549	110105292	3	6.39	0.0484	0.17367	4.175	0.06449	0.11695	4.49	0.07615	0.09761
LOC5564863	3	TRP	AaeL_AAEL004464, AAEL004464	organic cation transporter protein	NC_035109.1	110726030	110856851	7	10.793	0.15409	0.25447	6.108	0.15861	0.20135	4.463	0.11403	0.14213
LOC5576263	3	RRTT	AaeL_AAEL012416, AAEL012416, AAEL012420	maternal protein pumilio	NC_035109.1	110945613	111375532	16	11.948	0.10075	0.20949	6.53	0.07326	0.10878	4.979	0.14149	0.112
LOC5576262	3	MET	AaeL_AAEL012413, AAEL012413	N-alpha-acetyltransferase 30	NC_035109.1	111383614	111390807	2	11.073	0.11104	0.18635	4.22	0.10833	0.09733	4.605	0.0988	0.10764
LOC5576266	3	PROT	AaeL_AAEL012419, AAEL012419	26S proteasome non-ATPase regulatory subunit 11	NC_035109.1	111408128	111411882	4	12.21	0.22701	0.28218	5.025	0.18612	0.20847	5.807	0.17125	0.17832
LOC5575364	3	DIV	AaeL_AAEL011762, AAEL011762, AAEL012414	protein HGH1 homolog	NC_035109.1	111413225	111470379	7	10.229	0.1102	0.16868	7.169	0.11141	0.12842	5.365	0.11727	0.1435
LOC5576260	3	DIV	AaeL_AAEL012417, AAEL012417	transmembrane protein 68	NC_035109.1	111413268	111446457	5	10.559	0.12017	0.16429	7.391	0.12606	0.13336	5.711	0.1254	0.1596
LOC5576264	3	DIV	AaeL_AAEL012418, AAEL012418	plancitoxin-1	NC_035109.1	111437402	111438787	2	12.514	0.13514	0.19031	6.77	0.11787	0.11305	6.118	0.13672	0.21056
LOC5575361	3	ReDox	AaeL_AAEL011769, AAEL011769, CYP325M4	cytochrome P450 4C1	NC_035109.1	111517628	111536894	5	8.762	0.22215	0.21334	6.358	0.13459	0.14437	4.164	0.18373	0.20982
LOC5576776	3	ReDox	AaeL_AAEL012773, AAEL012773, CYP325M1	probable cytochrome P450 313a4	NC_035109.1	111544339	111561877	5	9.264	0.14027	0.17648	6.516	0.13405	0.14895	5.165	0.12244	0.16616
LOC5576777	3	ReDox	AaeL_AAEL012770, AAEL012770, CYP325N1	cytochrome P450 4C1	NC_035109.1	111571812	111584935	5	7.967	0.15954	0.24298	6.476	0.1249	0.1496	10.027	0.08913	0.15409
LOC5576789	3	ReDox	AaeL_AAEL012772, AAEL012772, CYP325G3	cytochrome P450 4C1	NC_035109.1	111598121	111599971	4	9.644	0.12936	0.18489	8.673	0.11273	0.17307	7.591	0.10532	0.18935
LOC5576779	3	ReDox	AaeL_AAEL012761, AAEL012761, CYP325T2	cytochrome P450 4C1	NC_035109.1	111623484	111634522	5	8.073	0.16494	0.23446	9.449	0.14378	0.18746	4.25	0.11188	0.1552
LOC5576780	3	ReDox	AaeL_AAEL012769, AAEL012769, CYP325M2	probable cytochrome P450 313a1	NC_035109.1	111644034	111653825	2	7.259	0.0769	0.17336	6.833	0.04693	0.15964	4.656	0.08908	0.12664
LOC5576781	3	ReDox	AaeL_AAEL012765, AAEL012765, CYP325M3	probable cytochrome P450 313a4	NC_035109.1	111694087	111697669	5	6.597	0.12237	0.18561	5.81	0.15669	0.18778	5.009	0.1735	0.1696
LOC5576782	3	ReDox	AaeL_AAEL012762, AAEL012762, CYP325N2	cytochrome P450 4C1	NC_035109.1	111700859	111707836	5	14.62	0.16184	0.26039	6.91	0.15511	0.17875	4.767	0.14848	0.19359
LOC5576785	3	UNK	AaeL_AAEL012768, AAEL012768	uncharacterized LOC5576785	NC_035109.1	111780813	111980796	9	8.806	0.20042	0.24229	10.313	0.18235	0.25647	5.859	0.21812	0.23452
LOC5579282	3	UNK	AaeL_AAEL015627, AAEL015627	uncharacterized LOC5579282	NC_035109.1	111929530	111930942	2	7.105	0.16633	0.27046	8.34	0.20061	0.33892	4.4	0.29493	0.29991
LOC5576787	3	UNK	AaeL_AAEL012763, AAEL012763	LRIM24	NC_035109.1	111948477	111950209	2	7.715	0.2033	0.23523	9.916	0.1963	0.24385	5.543	0.18964	0.22027
LOC5576788	3	DIV	AaeL_AAEL012767, AAEL012767	leucine-rich repeats and immunoglobulin-like domains protein sma-10	NC_035109.1	111965282	111966957	2	11.184	0.21215	0.25126	12.27	0.11836	0.16993	6.066	0.22604	0.25253
LOC5575191	3	ReDox	AaeL_AAEL000340, AAEL000340	cytochrome P450 4C1	NC_035109.1	112007456	112025792	3	10.224	0.24081	0.2859	7.348	0.22343	0.24266	12.999	0.12944	0.22685
LOC5575190	3	RRTT	AaeL_AAEL000336, AAEL000336	cleavage and polyadenylation specificity factor subunit CG7185	NC_035109.1	112293950	112355770	2	8.818	0.07974	0.13477	5.95	0.05927	0.11153	4.99	0.12386	0.08052
LOC5575188	3	ReDox	AaeL_AAEL000338, AAEL000338, CYP325E3	cytochrome P450 4C1	NC_035109.1	112409018	112495142	5	6.304	0.21791	0.2207	7.06	0.21578	0.22415	6.093	0.20812	0.18546
LOC23687556	3	ReDox	AaeL_AAEL017136, AAEL017136, CYP325V1	cytochrome P450 4c21	NC_035109.1	112513177	112534429	6	5.921	0.15413	0.17505	6.72	0.15459	0.16836	5.372	0.24657	0.21384
LOC5575417	3	RRTT	AaeL_AAEL011811, AAEL011811	DNA replication licensing factor Mcm3	NC_035109.1	113204051	113226012	3	8.044	0.16138	0.24081	7.602	0.08993	0.15749	5.981	0.20428	0.19287
LOC5575415	3	DIV	AaeL_AAEL011807, AAEL011807, AAEL011816	zinc finger protein 260	NC_035109.1	113226402	113261577	6	5.986	0.09192	0.1391	7.398	0.07904	0.10576	5.023	0.10819	0.11412
LOC5575416	3	DIV	AaeL_AAEL011813, AAEL011813	ER membrane protein complex subunit 2	NC_035109.1	113233105	113235124	4	5.45	0.0832	0.1646	6.47	0.10145	0.14379	4.887	0.10773	0.1271
LOC5575413	3	DIV	AaeL_AAEL011805, AAEL011805	zinc finger protein 569	NC_035109.1	113263974	113276752	5	9.37	0.14984	0.22796	8.373	0.09348	0.11993	7.977	0.11233	0.14592
LOC5575412	3	RRTT	AaeL_AAEL011815, AAEL011815	poly [ADP-ribose] polymerase	NC_035109.1	113276789	113285804	4	10.888	0.14962	0.23948	9.465	0.08044	0.1083	4.531	0.14009	0.15477
LOC5575411	3	RRTT	AaeL_AAEL011817, AAEL011817	regulator of nonsense transcripts 1 homolog	NC_035109.1	113291522	113318310	4	7.768	0.19581	0.2709	4.553	0.14031	0.16184	6.621	0.15676	0.18595
LOC5575410	3	MIT	AaeL_AAEL011814, AAEL011814	28S ribosomal protein S30, mitochondrial	NC_035109.1	113320078	113322722	2	7.034	0.26572	0.27472	6.578	0.16787	0.18477	6.026	0.17929	0.18992
LOC5575409	3	RRTT	AaeL_AAEL011812, AAEL011812	oocyte zinc finger protein XlCOF22	NC_035109.1	113331019	113346998	4	7.618	0.25163	0.30292	5.523	0.23619	0.28838	5.363	0.21984	0.20816
LOC5575408	3	DIV	AaeL_AAEL011819, AAEL011819, SCC4_AEDAE	MAU2 chromatid cohesion factor homolog	NC_035109.1	113364324	113382576	4	10.835	0.29221	0.24798	6.6	0.25777	0.21574	8.15	0.19381	0.1925
LOC5575405	3	IMM	AaeL_AAEL011810, AAEL011810, AAEL011820	uncharacterized LOC5575405	NC_035109.1	113387743	113460003	6	6.85	0.23808	0.20478	4.79	0.23984	0.22604	8.266	0.1111	0.12578
LOC5575404	3	MET	AaeL_AAEL011808, AAEL011808	glucose dehydrogenase [FAD, quinone]	NC_035109.1	113468066	113469122	1	8.95	0.22549	0.18024	10.6	0.14905	0.14091	4.29	0.20505	0.17278
LOC5575406	3	MET	AaeL_AAEL011809, AAEL011809	glucose dehydrogenase [FAD, quinone]	NC_035109.1	113490000	113501594	5	9	0.22002	0.24203	5.908	0.21257	0.22522	4.149	0.20153	0.17127
LOC5575403	3	MET	AaeL_AAEL011806, AAEL011806	glucose dehydrogenase [FAD, quinone]	NC_035109.1	113558256	113629135	5	6.61	0.21531	0.22369	4.443	0.12036	0.15399	5.287	0.2133	0.18198
LOC5574821	3	UNK	AAEL019738	uncharacterized LOC5574821	NC_035109.1	113782784	113908703	6	6.165	0.20231	0.19013	5.437	0.19832	0.18544	6.406	0.20287	0.16152
LOC5574822	3	DIV	AaeL_AAEL002476, AAEL002476	venom allergen 5	NC_035109.1	113804895	113806588	4	6.423	0.24439	0.2093	5.437	0.19832	0.18544	6.406	0.20159	0.15827
LOC5567054	3	CSR	NA	GPROR40	NA	114351121	114352941	NA	9.24	0.17289	0.33689	5.926	0.15471	0.20364	7.664	0.27684	0.20893
LOC5567058	3	CSR	NA	GPROR7	NA	114494813	114559711	NA	6.011	0.19753	0.25851	7.136	0.18033	0.22181	5.234	0.2086	0.18857
LOC5567059	3	SIGT	AaeL_AAEL005785, AAEL005785	ras-like protein family member 10B	NC_035109.1	114582343	114709835	6	5.334	0.13918	0.18439	4.08	0.11798	0.24312	7.39	0.13697	0.1379
LOC5566925	3	CSR	AaeL_AAEL005694, AAEL005694, AAEL005698	ejaculatory bulb-specific protein 3	NC_035109.1	114979783	115041929	6	4.609	0.12417	0.17248	4.985	0.11231	0.1702	7.5	0.17024	0.19696
LOC5566934	3	LIPID	AaeL_AAEL005706, AAEL005706	hormone-sensitive lipase	NC_035109.1	115465516	115478449	6	4.25	0.23515	0.22085	4.643	0.17676	0.17338	7.795	0.12994	0.15559
LOC5566935	3	MET	AaeL_AAEL005709, AAEL005709	probable N-acetyltransferase san	NC_035109.1	115484079	115498531	2	4.623	0.17705	0.16869	4.105	0.18299	0.18573	12.167	0.12107	0.15833
LOC5566937	3	MIT	AaeL_AAEL005688, AAEL005688	probable glutamate--tRNA ligase, mitochondrial	NC_035109.1	115525453	115530679	3	4.452	0.23372	0.21433	5.313	0.1613	0.14057	10.588	0.10221	0.15259
LOC5564337	3	SIGT	AaeL_AAEL004219, AAEL004202, AAEL004219	GTPase-activating Rap/Ran-GAP domain-like protein 3	NC_035109.1	115715195	116184486	15	4.875	0.28307	0.27966	5.459	0.25496	0.25081	7.581	0.24906	0.24445
LOC23687725	3	CSR	NA	Or81	NA	116055984	116060093	NA	4.981	0.30145	0.31513	4.604	0.25965	0.27548	8.004	0.25069	0.25749
LOC5564339	3	TRP	AaeL_AAEL004201, AAEL004201, AAEL004225	voltage-dependent calcium channel type A subunit alpha-1	NC_035109.1	116575661	117057439	43	5.34	0.20071	0.19588	7.071	0.14587	0.14517	4.284	0.1689	0.17371
LOC5564334	3	TRP	AaeL_AAEL004214, AAEL004214	putative epidermal cell surface receptor	NC_035109.1	117106721	117295329	12	4.379	0.22767	0.23109	9.46	0.14618	0.17506	4.541	0.15732	0.15755
LOC5564347	3	RRTT	AaeL_AAEL004200, AAEL004200	DNA helicase MCM8	NC_035109.1	117311705	117328979	3	4.763	0.23887	0.23999	8.208	0.18602	0.17423	4.063	0.16477	0.17851
LOC5564346	3	UNK	AaeL_AAEL004203, AAEL004203	uncharacterized LOC5564346	NC_035109.1	117346961	117347999	4	4.365	0.32793	0.30833	5.275	0.28441	0.23082	4.307	0.28406	0.30426
LOC5564356	3	UNK	AaeL_AAEL004205, AAEL004205	uncharacterized LOC5564356	NC_035109.1	117394508	117395840	2	4.38	0.21053	0.22266	5.487	0.11427	0.13145	5.063	0.22823	0.19777
LOC5564354	3	DIV	AaeL_AAEL004216, AAEL004216	zonadhesin	NC_035109.1	117407531	117426860	3	4.285	0.27357	0.24723	8.132	0.1828	0.15983	5.626	0.21322	0.22403
LOC5564352	3	TRP	AaeL_AAEL004213, AAEL004213	monocarboxylate transporter 7	NC_035109.1	117500361	117510363	5	6.443	0.18771	0.23006	6.44	0.1518	0.1734	5.177	0.17805	0.19233
LOC5564355	3	PROT	AaeL_AAEL004226, AAEL004226	glutamyl aminopeptidase	NC_035109.1	117523875	117526361	1	4.961	0.18224	0.21173	8.701	0.18152	0.19388	5.703	0.23581	0.25028
LOC5572149	3	DIV	AaeL_AAEL009567, AAEL009567	apolipoprotein D	NC_035109.1	119490100	119491926	3	8.288	0.18807	0.25339	7.183	0.20371	0.24627	4.097	0.17867	0.18276
LOC5572151	3	DIV	AaeL_AAEL009566, AAEL009566	apolipoprotein D	NC_035109.1	119520381	119521169	2	6.067	0.30366	0.28842	5.137	0.19036	0.1721	4.108	0.23936	0.23474
LOC5572156	3	DIV	AaeL_AAEL009561, AAEL009561	lazarillo protein	NC_035109.1	119568230	119585158	3	10.37	0.31176	0.30793	9.14	0.31576	0.29816	16.446	0.20854	0.27564
LOC5566902	3	DIV	AaeL_AAEL000814, AAEL000814, AAEL000830	inactive hydroxysteroid dehydrogenase-like protein 1	NC_035109.1	119860800	119890243	7	5.317	0.15442	0.2484	6.137	0.12819	0.21847	7.983	0.10788	0.13092
LOC5572566	3	TRP	AaeL_AAEL009888, AAEL009888	bumetanide-sensitive sodium-(potassium)-chloride cotransporter	NC_035109.1	122296730	122343152	11	5.587	0.27682	0.27011	5.633	0.21904	0.23197	4.853	0.22333	0.21169
LOC5569093	3	MIT	AaeL_AAEL007354, AAEL007354	tRNA pseudouridine synthase A, mitochondrial	NC_035109.1	123215811	123217413	1	5.76	0.2315	0.29197	5.2	0.14251	0.17826	5.603	0.1998	0.19399
LOC5569098	3	SIGT	AaeL_AAEL007358, AAEL007358, AAEL007362	regulator of G-protein signaling loco	NC_035109.1	123227598	123398964	10	5.716	0.23093	0.27476	4.221	0.18758	0.20661	5.27	0.19266	0.17511
LOC5577087	3	UNK		uncharacterized LOC5577087	NC_035109.1	123461848	123854295	18	6.511	0.27748	0.26345	7.588	0.3171	0.29904	6.291	0.22095	0.21822
LOC23687582	3	DIV	AaeL_AAEL017162, AAEL017162, GPR5HT2	muscarinic acetylcholine receptor M3	NC_035109.1	123997830	124107829	11	5.062	0.22039	0.23532	6.307	0.18388	0.22722	6.51	0.18638	0.15596
LOC5575783	3	UNK	AaeL_AAEL002717, AAEL002717, GPR5HT8	uncharacterized LOC5575783	NC_035109.1	124129041	124465172	9	4.503	0.30464	0.29106	6.034	0.24028	0.23536	7.351	0.24502	0.20962
LOC5575782	3	DIV	AaeL_AAEL002716, AAEL002716	arrestin domain-containing protein 2	NC_035109.1	124475545	124486253	5	6.477	0.27638	0.28069	6.977	0.23652	0.28234	5.334	0.23784	0.19485
LOC5575779	3	DIV	AaeL_AAEL002727, AAEL002727	diacylglycerol kinase eta	NC_035109.1	124571822	124867840	20	4.427	0.22136	0.22051	4.535	0.15899	0.1769	5.494	0.20394	0.17943
LOC5575778	3	DIV	AaeL_AAEL002705, AAEL002705	TLD domain-containing protein 2	NC_035109.1	124918308	125554053	29	4.944	0.21343	0.23005	5.422	0.18975	0.20358	4.372	0.15608	0.1273
LOC5575776	3	MET	AaeL_AAEL002718, AAEL002718	chitin synthase	NC_035109.1	125588140	125711451	14	4.786	0.193	0.22494	7.554	0.18511	0.20968	4.555	0.1672	0.1566
LOC5576268	3	UNK	AaeL_AAEL012427, AAEL012427	uncharacterized LOC5576268	NC_035109.1	125844630	125850886	3	5.144	0.18641	0.25918	7.622	0.15528	0.20674	4.788	0.13766	0.18954
LOC5576267	3	LIPID	AaeL_AAEL012422, AAEL012422	fatty acid hydroxylase domain-containing protein 2	NC_035109.1	125851934	125872172	3	6.68	0.20942	0.25328	6.367	0.20717	0.2293	6.043	0.09925	0.16574
LOC5580151	3	UNK	AaeL_AAEL002442, AAEL002442	uncharacterized LOC5580151	NC_035109.1	127364537	127386236	2	4.218	0.1843	0.20644	4.535	0.19122	0.20525	4.03	0.1623	0.18767
LOC110677894	3	DIV		B-cell lymphoma/leukemia 11B	NC_035109.1	128230389	128510274	6	4.32	0.15578	0.19579	4.035	0.07555	0.13655	4.796	0.14458	0.10694
LOC5573800	3	PROT	AaeL_AAEL010725, AAEL002793, AAEL010725	furin-like protease 2	NC_035109.1	130090025	131184447	17	5.455	0.15019	0.20408	4.769	0.15297	0.19046	4.36	0.14915	0.12511
LOC5569943	3	MET		polypeptide N-acetylgalactosaminyltransferase 35A	NC_035109.1	131953295	131966179	4	5.467	0.10632	0.22672	6.21	0.06818	0.12033	5.466	0.18038	0.23483
LOC5569939	3	TRP	AaeL_AAEL008043, AAEL008043, PNR-like, PNRLIKE	nuclear receptor subfamily 2 group E member 1	NC_035109.1	131992337	132046298	5	5.113	0.15857	0.21261	4.907	0.11949	0.15657	4.417	0.17637	0.21766
LOC5571093	3	UNK	AaeL_AAEL008801, AAEL008801	uncharacterized LOC5571093	NC_035109.1	132221126	132229794	4	5.32	0.11019	0.17368	4.465	0.16214	0.13271	5.653	0.12498	0.10014
LOC5571083	3	UNK	AaeL_AAEL008805, AAEL008805	uncharacterized LOC5571083	NC_035109.1	132586515	132588126	2	7.445	0.23742	0.22774	7.09	0.27978	0.29033	5.005	0.23175	0.26685
LOC5571080	3	MET	AaeL_AAEL008787, AAEL008787, VATA_AEDAE, VhaA	V-type proton ATPase catalytic subunit A	NC_035109.1	132650975	132663676	6	9.026	0.15799	0.2188	6.405	0.1439	0.17229	4.104	0.12933	0.16676
LOC5571073	3	TRP	AaeL_AAEL008816, AAEL008816	synaptic vesicular amine transporter	NC_035109.1	132781827	132937032	11	7.031	0.14304	0.18043	6.103	0.15751	0.22025	6.922	0.18352	0.21325
LOC5571065	3	RRTT	AaeL_AAEL008814, AAEL008814	5'-3' exoribonuclease 1	NC_035109.1	133254571	133276300	10	8.704	0.11836	0.21713	8.482	0.08254	0.12943	4.548	0.11539	0.14992
LOC5571062	3	DIV	AaeL_AAEL008798, AAEL008798	zinc finger protein 888	NC_035109.1	133276477	133285325	2	6.45	0.11987	0.25992	5.65	0.11625	0.16371	4.655	0.03299	0.11717
LOC5571063	3	UNK	AAEL022900	uncharacterized LOC5571063	NC_035109.1	133289152	133289809	2	5.813	0.14149	0.20381	11.795	0.12716	0.19002	5.9	0.07352	0.13847
LOC5571058	3	TRP	AaeL_AAEL008822, AAEL008822	IQ domain-containing protein G	NC_035109.1	133301136	133312423	6	7.487	0.05862	0.1558	7.85	0.05851	0.13784	5.723	0.07115	0.14695
LOC5571057	3	ReDox	AaeL_AAEL008811, AAEL008811	NADH dehydrogenase [ubiquinone] 1 alpha subcomplex assembly factor 3	NC_035109.1	133363700	133364553	2	6.685	0.10883	0.19308	10.543	0.11363	0.15359	4.02	0.17062	0.19868
LOC5569628	3	CSR	AaeL_AAEL007785, AAEL007785	protein artichoke	NC_035109.1	133543537	133545351	2	4.348	0.21174	0.21104	4.633	0.14425	0.15566	4.934	0.11857	0.16227
LOC5569630	3	UNK	AaeL_AAEL007780, AAEL007780	uncharacterized LOC5569630	NC_035109.1	133697076	133698187	2	8.47	0.17513	0.30836	5.003	0.16345	0.23196	4.627	0.09943	0.197
LOC5571462	3	DIV	AaeL_AAEL009094, AAEL009094, WSCD_AEDAE	WSCD family member AAEL009094	NC_035109.1	135465947	135581903	9	4.707	0.24992	0.2331	5.643	0.30341	0.30068	4.587	0.22911	0.22927
LOC5571457	3	DIV	AaeL_AAEL009096, AAEL009096, AAEL009106	protein IWS1 homolog	NC_035109.1	135591961	135630868	6	4.71	0.16765	0.15445	5.307	0.12032	0.08104	4.708	0.14965	0.18002
LOC5575615	3	UNK	AaeL_AAEL011948, AAEL011945, AAEL011947, AAEL011948	uncharacterized LOC5575615	NC_035109.1	135668411	136653404	17	8.617	0.19897	0.25803	9.708	0.19101	0.2284	5.621	0.13569	0.16151
LOC5575616	3	UNK	AaeL_AAEL011946, AAEL011946	uncharacterized LOC5575616	NC_035109.1	136348458	136350147	2	10.245	0.23741	0.31796	12.222	0.24992	0.28859	7.615	0.19401	0.2602
LOC5569431	3	DIV	AaeL_AAEL007636, AAEL007636	protein FAM160B1	NC_035109.1	136673070	136705238	6	4.171	0.16643	0.20046	4.322	0.1636	0.18168	4.477	0.13185	0.15258
LOC5569430	3	MET	AaeL_AAEL007633, AAEL007633	dihydropyrimidinase	NC_035109.1	136724402	136801255	11	5.56	0.21379	0.23428	5.108	0.1585	0.18496	6.198	0.14271	0.19126
LOC5569434	3	DIV	AaeL_AAEL007637, AAEL007637	katanin p60 ATPase-containing subunit A-like 1	NC_035109.1	137473483	137588925	4	7.403	0.24439	0.24776	7.997	0.17328	0.15635	5.9	0.1475	0.1527
LOC5567273	3	TRP	AaeL_AAEL005915, AAEL005915	monocarboxylate transporter	NC_035109.1	137622534	137834409	14	9.076	0.18881	0.23056	7.535	0.18901	0.26092	8.739	0.07783	0.13768
LOC5567272	3	UNK	AaeL_AAEL005920, AAEL005919, AAEL005920	uncharacterized LOC5567272	NC_035109.1	137887572	138173938	11	7.393	0.20279	0.2281	7.715	0.17834	0.16661	6.267	0.17236	0.16832
LOC5567274	3	DIV	AaeL_AAEL005922, AAEL005922	zinc finger protein 768	NC_035109.1	138020804	138040810	6	6.478	0.21016	0.21523	6.06	0.18202	0.17517	10.032	0.20485	0.16359
LOC5567271	3	DIV	AaeL_AAEL005923, AAEL005923	zinc finger protein 583	NC_035109.1	138042830	138043766	3	4.837	0.18616	0.20313	5.537	0.16087	0.13611	4.403	0.17922	0.15402
LOC5567252	3	SD	AaeL_AAEL005941, AAEL005941	sex-determining region Y protein	NC_035109.1	138386536	138387942	2	6.783	0.24016	0.21026	6.525	0.15955	0.1408	5.085	0.19774	0.20761
LOC5567250	3	TRP	AaeL_AAEL005918, AAEL005918	multidrug resistance-associated protein 4	NC_035109.1	138401412	138418395	9	11.528	0.1756	0.23114	10.461	0.16526	0.19621	8.003	0.12046	0.16279
LOC5567254	3	TRP	AaeL_AAEL005937, AAEL005937	multidrug resistance-associated protein 4	NC_035109.1	138444756	138480164	10	11.746	0.11439	0.27553	9.329	0.13988	0.18567	6.022	0.04523	0.11463
LOC5567255	3	TRP	AaeL_AAEL005929, AAEL005929	probable multidrug resistance-associated protein lethal(2)03659	NC_035109.1	138489236	138524582	11	8.808	0.21088	0.27352	8.747	0.18674	0.19678	7.262	0.12794	0.17552
LOC5567256	3	RRTT	AaeL_AAEL005935, AAEL005934, AAEL005935, MED22	mediator of RNA polymerase II transcription subunit 22	NC_035109.1	138535782	138551120	6	10.236	0.18407	0.29376	4.47	0.23611	0.27161	6.019	0.13479	0.20462
LOC5568750	3	DIV	AaeL_AAEL005932, AAEL005932	WD repeat-containing protein 46	NC_035109.1	138551699	138553742	2	5.543	0.19506	0.28033	6.723	0.16551	0.15829	8.925	0.12672	0.19637
LOC5567259	3	ReDox	AaeL_AAEL005931, AAEL005931	6-phosphogluconate dehydrogenase, decarboxylating	NC_035109.1	138580931	138594558	5	6.941	0.15131	0.23715	5.947	0.14273	0.14622	5.281	0.1119	0.12207
LOC110677691	3	RRTT		polyhomeotic-proximal chromatin protein	NC_035109.1	138792706	138867684	7	7.658	0.21726	0.22663	6.04	0.15377	0.18339	6.021	0.15391	0.16974
LOC23687653	3	RRTT		polyhomeotic-proximal chromatin protein	NC_035109.1	138867502	138901850	4	7.324	0.19382	0.24989	8.19	0.12739	0.16809	7.261	0.10567	0.13716
LOC5574666	3	MIT	AaeL_AAEL011306, AAEL011306	calcium uptake protein 3, mitochondrial	NC_035109.1	139870598	140108257	12	7.634	0.24075	0.25511	5.031	0.22443	0.22064	7.372	0.18457	0.23634
LOC5574665	3	MET	AaeL_AAEL011309, AAEL011309	uridine 5'-monophosphate synthase	NC_035109.1	140216465	140242331	4	6.347	0.2605	0.24936	4.74	0.2249	0.24318	5.572	0.15928	0.15111
LOC5574667	3	DIV	AaeL_AAEL011302, AAEL011302, AAEL015595, annexin	annexin B9	NC_035109.1	140265027	140288390	11	5.092	0.26445	0.26131	5.222	0.23578	0.19343	6.7	0.18417	0.21033
LOC5567588	3	DIV	AaeL_AAEL006188, AAEL006188	CDC42 small effector protein homolog	NC_035109.1	140303288	140442473	11	4.13	0.21034	0.20586	5.72	0.23938	0.22808	4.075	0.14806	0.14944
LOC5567591	3	dIV	AaeL_AAEL006182, AAEL006182	katanin p60 ATPase-containing subunit A1	NC_035109.1	140524453	140615106	5	4.357	0.28772	0.31356	6.372	0.27871	0.30428	6.273	0.13697	0.201
LOC5567577	3	DIV	AaeL_AAEL006185, AAEL006185	exocyst complex component 4	NC_035109.1	140989220	141030286	10	6.73	0.22184	0.26001	4.369	0.22331	0.23872	4.069	0.18177	0.20225
LOC5567586	3	TRP	AaeL_AAEL006180, AAEL006180	solute carrier family 12 member 1	NC_035109.1	141978829	142205134	14	5.503	0.19103	0.23862	7.723	0.15163	0.15259	4.271	0.15169	0.12285
LOC5574871	3	TRP	AaeL_AAEL011470, AAEL011470	probable sulfoacetate transporter SauU	NC_035109.1	142803345	142870200	5	4.537	0.19112	0.23643	4.845	0.17197	0.18008	5.802	0.09894	0.11972
LOC5568501	3	DIV	AaeL_AAEL006917, AAEL006917	Golgi apparatus protein 1	NC_035109.1	143065965	143096348	6	6.953	0.23514	0.26333	6.91	0.22855	0.29117	6.77	0.17242	0.21165
LOC5575995	3	TRP	AaeL_AAEL002761, AAEL002761	tropomyosin-2	NC_035109.1	144994356	145116680	22	4.099	0.25383	0.24644	7.423	0.14369	0.12967	4.669	0.20458	0.19847
LOC5575987	3	DIV	AaeL_AAEL002762, AAEL002762, AAEL002763	zinc finger protein rotund	NC_035109.1	145359820	145731428	7	4.81	0.17027	0.21483	5.178	0.18282	0.17523	4.014	0.15428	0.16839
LOC5575719	3	DIV	AaeL_AAEL012033, AAEL012033	phosrestin-2	NC_035109.1	147001375	147151084	9	4.101	0.15821	0.17094	7.212	0.19348	0.21993	4.745	0.13871	0.10268
LOC5568216	3	RRTT	AaeL_AAEL006640, AAEL006640	probable ATP-dependent RNA helicase DDX55 homolog	NC_035109.1	148398417	148400500	2	5.494	0.22528	0.21336	5.963	0.17227	0.14495	5.784	0.06726	0.17298
LOC5568215	3	UNK	AaeL_AAEL006655, AAEL006655	uncharacterized LOC5568215	NC_035109.1	148408310	148437407	4	5.832	0.18406	0.16249	6.958	0.16398	0.12316	7.656	0.06067	0.17176
LOC5568211	3	CYT/STR	AaeL_AAEL006642, AAEL006642	tubulin alpha-1 chain	NC_035109.1	148473571	148476079	2	6.687	0.19203	0.19844	4.307	0.17274	0.16111	6.573	0.05124	0.12214
LOC5568212	3	MET	AaeL_AAEL006659, AAEL006659	apyrase	NC_035109.1	148519626	148528956	4	5.023	0.25899	0.21405	8.01	0.20827	0.22	5.445	0.0543	0.15491
LOC5572945	3	DIV	AaeL_AAEL010162, AAEL010162	tetratricopeptide repeat protein 39C	NC_035109.1	148550030	148618993	7	5.668	0.1966	0.1669	10.04	0.19765	0.16172	5.006	0.05184	0.114
LOC5572951	3	TRP	AaeL_AAEL010175, AAEL010175	solute carrier family 35 member G1	NC_035109.1	148623771	148658553	3	4.638	0.22279	0.23308	4.265	0.20941	0.23038	5.827	0.09342	0.17651
LOC5572947	3	SIGT	AaeL_AAEL010170, AAEL010170	ras-related protein Rab-8A	NC_035109.1	148828034	148866887	6	9.125	0.1325	0.24982	5.92	0.08349	0.1464	4.673	0.11173	0.16166
LOC5572946	3	DIV	AaeL_AAEL010184, AAEL010184	ubiquitin carboxyl-terminal hydrolase 32	NC_035109.1	148877807	148963615	13	5.894	0.18408	0.21495	5.327	0.15869	0.16193	5.838	0.04862	0.11311
LOC5567607	3	UNK	AaeL_AAEL006203, AAEL006203	uncharacterized LOC5567607	NC_035109.1	149582976	149597551	6	5.928	0.24495	0.18336	8.36	0.28962	0.24846	4.528	0.11635	0.23817
LOC110677774	3	UNK	AAEL024413	uncharacterized LOC110677774	NC_035109.1	149615000	149622186	5	4.841	0.30421	0.2627	7.538	0.24552	0.21623	5.416	0.13109	0.2458
LOC5567603	3	UNK	AaeL_AAEL006205, AAEL006205	uncharacterized LOC5567603	NC_035109.1	149721733	149814617	11	5.183	0.21822	0.2054	5.25	0.16428	0.15866	4.743	0.07513	0.1295
LOC5579248	3	DIV	AaeL_AAEL006194, AAEL006194, AAEL006200	putative leucine-rich repeat-containing protein DDB_G0290503	NC_035109.1	149906779	150433676	14	4.822	0.19149	0.15892	4.628	0.22612	0.21154	4.933	0.12986	0.18495
LOC5576807	3	UNK	AaeL_AAEL012788, AAEL012788, AAEL012791	uncharacterized LOC5576807	NC_035109.1	151213164	151237752	8	7.456	0.27471	0.24453	4.561	0.21086	0.15847	4.28	0.22443	0.23876
LOC5576808	3	CYT/STR	AaeL_AAEL012794, AAEL012789, AAEL012792, AAEL012794	mucin-17	NC_035109.1	151337487	151632150	9	7.31	0.2121	0.21324	7.028	0.17566	0.17269	6.889	0.15441	0.16814
LOC5569647	3	RRTT	AaeL_AAEL007801, AAEL007801	ERI1 exoribonuclease 2	NC_035109.1	151641703	151648120	5	7.7	0.17215	0.23391	5.62	0.08727	0.206	5.89	0.08241	0.11618
LOC5569665	3	ReDox	AaeL_AAEL007815, AAEL007815, CYP4D24	cytochrome P450 4d1	NC_035109.1	152854548	152861491	5	4.245	0.18559	0.24544	5.724	0.16963	0.22732	5.564	0.31452	0.271
LOC5577947	3	ReDox	AaeL_AAEL013431, AAEL013431	proline dehydrogenase 1, mitochondrial	NC_035109.1	153050196	153141875	14	4.863	0.28809	0.33109	5.065	0.20608	0.24082	4.912	0.21452	0.20569
LOC5573889	3	CYT/STR	AaeL_AAEL010800, AAEL010800	rabankyrin-5	NC_035109.1	156572852	156703054	7	7.171	0.13936	0.22756	6.048	0.16989	0.19896	5.952	0.08909	0.12869
LOC5573879	3	MIT	AaeL_AAEL010801, AAEL010801	cytochrome b-c1 complex subunit 6, mitochondrial	NC_035109.1	156709322	156710176	3	6.595	0.18707	0.30691	4.33	0.04376	0.05358	8.063	0.08327	0.14334
LOC5573880	3	RRTT	AaeL_AAEL010807, AAEL010807	histone-lysine N-methyltransferase SETD1	NC_035109.1	156712885	156729317	4	6.525	0.12916	0.21136	8.61	0.1254	0.15198	5.74	0.08224	0.13704
LOC5573883	3	TRP	AaeL_AAEL010796, AAEL010796	trafficking protein particle complex subunit 10	NC_035109.1	156765854	156799868	4	5.827	0.19905	0.28591	5.027	0.19384	0.23202	5.715	0.20362	0.1923
LOC5573882	3	RRTT	AaeL_AAEL010805, AAEL010805	zinc finger and SCAN domain-containing protein 21	NC_035109.1	156810313	156834893	5	6.848	0.17341	0.23719	6.451	0.17101	0.19684	10.201	0.19183	0.22741
LOC5573053	3	DIV		box A-binding factor	NC_035109.1	156881457	157024715	11	8.197	0.14638	0.22815	5.234	0.13555	0.15722	6.411	0.07024	0.14211
LOC5573046	3	RRTT	AaeL_AAEL010224, AAEL010224	erythroid transcription factor	NC_035109.1	157039793	157119081	12	8.054	0.16982	0.23154	6.041	0.20042	0.20323	6.603	0.11646	0.21255
LOC5578456	3	DeTox	AaeL_AAEL000511, AAEL000511, Ace1, ace-1, achE1	acetylcholinesterase	NC_035109.1	161486025	161871375	12	9.565	0.18151	0.22009	4.233	0.11415	0.11146	7.42	0.06705	0.11126
LOC5571582	3	RRTT	AaeL_AAEL009171, AAEL009171	protein CREBRF homolog	NC_035109.1	168812519	168885039	7	4.966	0.16566	0.2055	4.453	0.11591	0.16519	4.81	0.12212	0.1543
LOC5571584	3	TRP	AaeL_AAEL009169, AAEL009169	extended synaptotagmin-2	NC_035109.1	168892902	168955202	20	5.512	0.2174	0.17104	5.371	0.1608	0.16945	5.169	0.15384	0.14555
LOC110673999	3	TRP	AaeL_AAEL006993, AAEL006993	synapse-associated protein of 47 kDa	NC_035109.1	170496556	170585153	12	7.591	0.14747	0.20576	5.313	0.12826	0.16555	5.102	0.11397	0.11346
LOC5570885	3	SIGT	AaeL_AAEL008655, AAEL008655, GPRVPR2	cardioacceleratory peptide receptor	NC_035109.1	171626811	171943309	9	4.667	0.16043	0.22025	4.14	0.10345	0.13563	4.505	0.152	0.17068
LOC5570881	3	RRTT	AaeL_AAEL008662, AAEL008662	protein AF-10	NC_035109.1	172460050	172508629	18	5.151	0.14925	0.19333	5.49	0.16266	0.1686	5.779	0.10407	0.12898
LOC5570888	3	UNK	AaeL_AAEL008654, AAEL008654	uncharacterized LOC5570888	NC_035109.1	172958315	172971465	3	4.293	0.29914	0.27999	5.97	0.14299	0.12113	5.56	0.19128	0.149
LOC5570891	3	DIV	AaeL_AAEL008657, AAEL008657, AAEL013395	transforming growth factor-beta-induced protein ig-h3	NC_035109.1	173036667	173096234	9	7.875	0.27027	0.26423	6.958	0.19903	0.20251	6.166	0.16817	0.18323
LOC5567159	3	UNK	AaeL_AAEL005896, AAEL005896	uncharacterized LOC5567159	NC_035109.1	173943553	173946829	3	6.725	0.23239	0.21247	5.56	0.14823	0.12897	5.697	0.13004	0.15321
LOC5573590	3	DIV	AaeL_AAEL002122, AAEL002095, AAEL002114, AAEL002122	neurobeachin-like protein 1	NC_035109.1	177415048	177647927	20	8.535	0.14798	0.20861	5.943	0.0827	0.11451	6.784	0.11917	0.13696
LOC5573589	3	DIV	AaeL_AAEL002132, AAEL002132	nucleoporin NUP159	NC_035109.1	177476883	177500171	2	7.59	0.19248	0.25427	6	0.08464	0.11049	10.676	0.11629	0.14248
LOC5573609	3	CYT/STR	AaeL_AAEL002099, AAEL002099	larval cuticle protein A2B	NC_035109.1	177542658	177545185	3	6.77	0.23617	0.35138	7.22	0.0991	0.1996	4.84	0.16574	0.14383
LOC23687739	3	DIV	AaeL_AAEL017319, AAEL017319	ragulator complex protein LAMTOR5 homolog	NC_035109.1	183127373	183136581	4	6.877	0.1167	0.15318	7.575	0.09313	0.13764	4.667	0.13397	0.11741
LOC5577382	3	UNK	AaeL_AAEL000423, AAEL000423, AAEL000430	uncharacterized LOC5577382	NC_035109.1	187218217	187345396	9	4.012	0.14056	0.17561	4.349	0.09072	0.10897	4.015	0.12616	0.11936
LOC5575048	3	DIV	AaeL_AAEL011602, AAEL011602	exopolyphosphatase PRUNE1	NC_035109.1	192278208	192282550	4	5.565	0.18908	0.18651	4.37	0.06576	0.0566	4.69	0.06987	0.09225
LOC5574438	3	APOP	AaeL_AAEL011158, AAEL011158	apoptosis-inducing factor 3	NC_035109.1	194092048	194118989	4	4.832	0.1326	0.16172	6.01	0.041	0.06577	5.434	0.106	0.10787
LOC5574440	3	UNK	AaeL_AAEL011163, AAEL011152, AAEL011163	uncharacterized LOC5574440	NC_035109.1	194139811	194203534	3	4.377	0.06316	0.10746	11.897	0.05509	0.08433	4.955	0.09563	0.09647
LOC110677884	3	UNK	AAEL021593	uncharacterized LOC110677884	NC_035109.1	194141679	194200034	3	5.363	0.07491	0.1376	15.1	0.03234	0.07383	4.34	0.10461	0.10818
LOC5574443	3	DIV	AaeL_AAEL011147, AAEL011147	integrator complex subunit 2	NC_035109.1	194215507	194241209	5	4.4	0.11649	0.14215	6.42	0.08315	0.0885	5.504	0.0687	0.10471
LOC5568208	3	DIV	AaeL_AAEL006648, AAEL006648	pantothenate kinase 4	NC_035109.1	200557297	200565064	7	4.863	0.15164	0.16361	6.835	0.09198	0.08493	4.843	0.06553	0.1237
LOC5572482	3	DIV	AaeL_AAEL009814, AAEL009814	ubiquitin-like modifier-activating enzyme ATG7	NC_035109.1	202664738	202730838	13	5.375	0.16353	0.18998	4.665	0.12318	0.13295	5.8	0.09431	0.13345
LOC5565785	3	UNK	AaeL_AAEL014966, AAEL014966	uncharacterized LOC5565785	NC_035109.1	203879513	203882813	4	4.017	0.14617	0.16961	4.73	0.1716	0.21546	4.193	0.16999	0.16144
LOC5564797	3	TRP	AaeL_AAEL004441, AAEL004441	importin-9	NC_035109.1	204396063	204416440	10	4.706	0.20021	0.18912	4.397	0.15261	0.16579	5.473	0.17418	0.17753
LOC5572250	3	MET	AaeL_AAEL009679, AAEL009679	group 3 secretory phospholipase A2	NC_035109.1	210205778	210288458	7	5.71	0.17721	0.14866	5.29	0.16881	0.13368	4.42	0.07037	0.10164
LOC5564087	3	SIGT	AaeL_AAEL014307, AAEL009688, AAEL014307, AAEL014308	rho GTPase-activating protein 26	NC_035109.1	210340895	210523883	17	4.207	0.16532	0.16851	4.825	0.12165	0.13536	4.702	0.11721	0.12523
LOC5564856	3	DIV	AaeL_AAEL004465, AAEL004465	iron-sulfur cluster co-chaperone protein HscB, mitochondrial	NC_035109.1	212279921	212309299	3	7.725	0.15035	0.21429	7.825	0.15836	0.1956	5.136	0.14345	0.13913
LOC5564874	3	DIV	AaeL_AAEL004460, AAEL004460	N-acetylglucosamine-6-sulfatase	NC_035109.1	212308301	212328429	10	7.276	0.16661	0.24341	6.85	0.12297	0.14515	4.891	0.12572	0.11628
LOC5570009	3	CSR	NA	GPRgr34	NA	212688192	212705120	NA	5.548	0.18368	0.20464	6.196	0.09358	0.11546	6.622	0.13789	0.14273
LOC5570010	3	DIV	AaeL_AAEL000195, AAEL000195	armadillo repeat-containing protein 2	NC_035109.1	212718171	212731582	9	6.095	0.16336	0.22678	6.65	0.06211	0.09086	5.627	0.1321	0.14948
LOC5570018	3	RRTT	AaeL_AAEL000199, AAEL000199	probable arginine--tRNA ligase, cytoplasmic	NC_035109.1	213008770	213024654	5	6.267	0.15804	0.19473	6.418	0.13183	0.16107	5.713	0.10959	0.10519
LOC5570027	3	DIV	AaeL_AAEL000187, AAEL000187	LIM domain kinase 1	NC_035109.1	214515431	214566008	9	6.008	0.21737	0.23498	4.757	0.11838	0.12498	7.261	0.12659	0.1285
LOC5570029	3	DIV	AaeL_AAEL000194, AAEL000194	phosphatidylinositol 4-kinase alpha	NC_035109.1	214612687	214659084	16	4.168	0.25357	0.24524	6.596	0.12815	0.11383	5.162	0.11135	0.09323
LOC5570031	3	DIV	AaeL_AAEL000177, AAEL000177, AAEL000198	zinc finger CCCH domain-containing protein 18	NC_035109.1	214669582	214693013	7	4.807	0.24176	0.26445	8.26	0.17274	0.1586	4.736	0.16319	0.11157
LOC5579847	3	SIGT	AaeL_AAEL005847, AAEL005847	probable Ras GTPase-activating protein	NC_035109.1	219545455	220083780	16	7.188	0.25106	0.26377	5.137	0.19428	0.20346	4.165	0.2222	0.20951
LOC5579842	3	TRP	AaeL_AAEL005855, AAEL005855	proton-coupled amino acid transporter-like protein CG1139	NC_035109.1	219806038	219808145	7	8.407	0.31546	0.2348	5.81	0.28652	0.27009	4.941	0.18949	0.1442
LOC5579835	3	RRTT	AaeL_AAEL005851, AAEL005851	exosome complex exonuclease RRP42	NC_035109.1	220218864	220219980	2	4.88	0.11776	0.1926	6.335	0.10383	0.15366	5.18	0.09649	0.10387
LOC5579834	3	RRTT	AaeL_AAEL005858, AAEL005858	DNA mismatch repair protein Mlh1	NC_035109.1	220220064	220243570	2	10.653	0.1717	0.23586	5.903	0.12403	0.12919	4.957	0.1803	0.16911
LOC5579832	3	DIV	AaeL_AAEL005848, AAEL005848	integrator complex subunit 8	NC_035109.1	220290769	220314430	5	11.064	0.26491	0.22082	5.381	0.20312	0.21244	4.698	0.11319	0.10501
LOC5579828	3	DIV	AaeL_AAEL005869, AAEL003458, AAEL005869	MOXD1 homolog 1	NC_035109.1	220318519	220480304	6	9.523	0.14776	0.20617	5.02	0.14478	0.16393	5.577	0.12435	0.14963
LOC5578192	3	UNK	AaeL_AAEL003464, AAEL003464	uncharacterized protein C16orf52 homolog A	NC_035109.1	221410390	221411332	3	6.63	0.27659	0.316	6.327	0.20153	0.23463	5.983	0.21624	0.21161
LOC5578193	3	MET	AaeL_AAEL003481, AAEL003481	glycosyltransferase 25 family member	NC_035109.1	221419593	221445499	5	7.519	0.20385	0.24547	4.857	0.16746	0.19696	6.056	0.17723	0.18592
LOC5578194	3	PROT	AaeL_AAEL003476, AAEL003476	calpain-C	NC_035109.1	221459161	221559458	12	8.95	0.18019	0.28024	6.182	0.16653	0.18331	6.257	0.09707	0.14631
LOC5570807	3	RRTT	AaeL_AAEL008572, AAEL008572	RNA-binding protein 28	NC_035109.1	222537710	222540407	2	6.246	0.1846	0.20378	4.997	0.17455	0.17352	4.457	0.03869	0.0992
LOC5573021	3	ReDox	AaeL_AAEL010200, AAEL010200	ecto-NOX disulfide-thiol exchanger 2	NC_035109.1	223088869	223164877	7	6.513	0.10387	0.16657	5.514	0.1178	0.15033	4.1	0.04127	0.07409
LOC5573027	3	TRP	AaeL_AAEL010197, AAEL010197	dynein intermediate chain 3, ciliary	NC_035109.1	223203755	223214683	5	8.02	0.11497	0.20904	4.048	0.13067	0.14949	4.514	0.02574	0.10867
LOC5575487	3	TRP	AaeL_AAEL011863, AAEL011863	ATP-binding cassette sub-family G member 4	NC_035109.1	223544987	223689078	8	9.747	0.19986	0.25476	5.695	0.1142	0.15659	4.59	0.08798	0.11992
LOC5572122	3	MIT	AaeL_AAEL009534, AAEL009534	dimethyladenosine transferase 1, mitochondrial	NC_035109.1	223847590	223863203	2	4.483	0.30877	0.35108	4.887	0.23461	0.22395	5.653	0.16241	0.21894
LOC5572121	3	MIT	AaeL_AAEL009526, AAEL009526	cytochrome c oxidase assembly factor 3, mitochondrial	NC_035109.1	223847629	223863203	2	4.032	0.30445	0.34969	4.887	0.23461	0.22395	5.653	0.16463	0.22136
LOC5572123	3	DIV	AaeL_AAEL009541, AAEL009541	allatotropin	NC_035109.1	223925633	224042361	3	5.189	0.1609	0.16757	7.75	0.23136	0.22581	4.021	0.13981	0.13005
LOC5572128	3	CYT/STR	AaeL_AAEL009528, AAEL009528	probable chitinase 10	NC_035109.1	224184089	224201319	2	4.313	0.26789	0.28423	7.535	0.29048	0.29058	5.423	0.17373	0.23012
LOC5570578	3	CYT/STR	AaeL_AAEL008389, AAEL008389	kinase D-interacting substrate of 220 kDa	NC_035109.1	224263610	224380161	19	6.574	0.18004	0.1767	5.487	0.14778	0.15969	12.826	0.09367	0.17228
LOC23687963	3	RNA_PROC	AaeL_AAEL017543, AAEL017543	U4/U6 small nuclear ribonucleoprotein Prp31	NC_035109.1	224380150	224402164	5	6.184	0.26777	0.25644	5.74	0.17854	0.21941	8.18	0.18018	0.20437
LOC5570577	3	RRTT	AaeL_AAEL008392, AAEL008392	transcription termination factor 3, mitochondrial	NC_035109.1	224408039	224409844	2	7.432	0.1995	0.25401	9.325	0.15051	0.19475	8.773	0.16325	0.24225
LOC5570580	3	DIV	AaeL_AAEL008391, AAEL008391	endoplasmic reticulum-Golgi intermediate compartment protein 3	NC_035109.1	224409813	224435395	6	6.084	0.18985	0.19561	4.73	0.12117	0.13176	10.843	0.14695	0.17055
LOC5570575	3	ReDox	AaeL_AAEL008394, AAEL008394	reactive oxygen species modulator 1	NC_035109.1	224415786	224426829	2	6.085	0.22624	0.25921	4.67	0.11098	0.13657	8.83	0.11517	0.14732
LOC5570581	3	MET	AaeL_AAEL008393, AAEL008393	phosphatidylserine synthase 1	NC_035109.1	224459917	224491609	6	4.799	0.20215	0.23622	4.292	0.16216	0.18717	7.973	0.19876	0.15994
LOC5570571	3	DIV	AaeL_AAEL008379, AAEL008379	mitogen-activated protein kinase 14B	NC_035109.1	224537371	224581719	9	4.936	0.21031	0.18865	7.78	0.16604	0.18428	5.415	0.15172	0.14233
LOC5570582	3	MET	AaeL_AAEL008387, AAEL008387	guanylate cyclase 32E	NC_035109.1	225008550	225178216	17	6.616	0.23224	0.26116	4.644	0.19297	0.20247	11.855	0.10819	0.19129
LOC5572996	3	UNK	AaeL_AAEL001949, AAEL001949	uncharacterized LOC5572996	NC_035109.1	226817834	226826520	4	4.513	0.32533	0.26553	5.725	0.27164	0.23929	4.075	0.10617	0.09164
LOC5571161	3	CYT/STR	AaeL_AAEL008869, AAEL008869	cuticle protein CP14.6	NC_035109.1	236979944	236981049	2	6.067	0.29688	0.31683	4.025	0.24518	0.26406	4.483	0.22003	0.27385
LOC5571159	3	MET	AaeL_AAEL008859, AAEL008859	adenylate cyclase type 2	NC_035109.1	237023844	237224407	24	12.402	0.20196	0.28829	4.185	0.15683	0.16608	6.3	0.18784	0.20879
LOC5579347	3	SIGT	AaeL_AAEL015552, AAEL015552	eclosion hormone	NC_035109.1	238960656	238961119	2	6.15	0.3485	0.36661	5.28	0.28447	0.22286	5.23	0.28069	0.25573
LOC5574553	3	DIV	AaeL_AAEL011227, AAEL011227	serine-enriched protein	NC_035109.1	239466085	239495387	7	4.836	0.18367	0.17462	4.838	0.17511	0.15988	4.593	0.15185	0.12246
LOC5574552	3	UNK	AaeL_AAEL011232, AAEL011232	uncharacterized LOC5574552	NC_035109.1	239508388	239525959	4	5.256	0.18487	0.1359	4.043	0.24872	0.22161	4.853	0.18658	0.11996
LOC5568381	3	DIV	AaeL_AAEL006760, AAEL006760	putative protein tag-278	NC_035109.1	240355720	240358977	2	5.476	0.29851	0.26113	6.028	0.19779	0.17738	5.577	0.18674	0.2422
LOC5568395	3	MIT	AaeL_AAEL006779, AAEL006779	cytochrome c oxidase assembly protein COX11, mitochondrial	NC_035109.1	240363194	240364726	3	5.88	0.23795	0.23222	5.78	0.23563	0.23199	7.71	0.12177	0.19315
LOC5568396	3	DIV	AaeL_AAEL006781, AAEL006776, AAEL006781	rab11 family-interacting protein 4B	NC_035109.1	240380382	240742749	19	5.804	0.15336	0.18447	7.334	0.14235	0.15965	7.347	0.17041	0.17422
LOC5568400	3	PROT	AaeL_AAEL006766, AAEL006761, AAEL006766, AAEL006768, AAEL006777	A disintegrin and metalloproteinase with thrombospondin motifs 4	NC_035109.1	241156042	241691452	17	6.876	0.19578	0.15909	4.985	0.23127	0.15622	7.251	0.17284	0.10816
LOC23687932	3	MET	AaeL_AAEL017512, AAEL017512	beta-glucuronidase	NC_035109.1	243805110	243881549	12	5.776	0.19128	0.28834	8.087	0.13363	0.2539	6.345	0.24482	0.21391
LOC5566589	3	DIV	AaeL_AAEL000767, AAEL000767	probable phospholipid-transporting ATPase IA	NC_035109.1	245187463	245516346	27	5.851	0.22843	0.16782	5.036	0.18451	0.16022	5.032	0.19752	0.15221
LOC5566586	3	PROT	AaeL_AAEL000763, AAEL000763	E3 ubiquitin-protein ligase SH3RF1	NC_035109.1	245554952	245663194	13	8.877	0.27088	0.23117	6.572	0.22605	0.22037	4.92	0.19517	0.17669
LOC5566585	3	DIV	AaeL_AAEL000759, AAEL000759	glutamate--cysteine ligase regulatory subunit	NC_035109.1	245675449	245707803	3	4.153	0.31618	0.31527	5.72	0.32088	0.29035	4.982	0.14033	0.10432
LOC5565233	3	DIV	AaeL_AAEL004666, AAEL004666	focal adhesion kinase 1	NC_035109.1	246268876	246591250	18	6.413	0.24342	0.2214	4.511	0.15791	0.16795	4.142	0.18894	0.17675
LOC5565206	3	DIV	AaeL_AAEL004677, AAEL004677	peroxisomal (S)-2-hydroxy-acid oxidase GLO2	NC_035109.1	247082627	247083988	3	6.523	0.28011	0.20117	5.983	0.1843	0.18297	4.447	0.19992	0.15979
LOC5565211	3	UNK	AaeL_AAEL004673, AAEL004673	uncharacterized LOC5565211	NC_035109.1	247533071	247832685	10	4.332	0.19157	0.18484	5.56	0.14267	0.13741	6.682	0.14496	0.10555
LOC5572138	3	DIV	AaeL_AAEL009553, AAEL009553	epididymal secretory protein E1	NC_035109.1	250832152	250832988	2	5.22	0.26002	0.24312	6.27	0.32219	0.28485	5.957	0.166	0.15115
LOC5563916	3	RRTT	AaeL_AAEL004001, AAEL004001	histone H3-like 2	NC_035109.1	252700170	252700973	2	9.685	0.28023	0.28251	5.54	0.25262	0.26741	4.385	0.20915	0.23447
LOC5563901	3	MIT	AaeL_AAEL003991, AAEL003991	reticulon-4-interacting protein 1 homolog, mitochondrial	NC_035109.1	253804085	253815701	10	4.713	0.20379	0.20161	4.676	0.11465	0.10614	4.458	0.13398	0.13827
LOC5563908	3	UNK	AaeL_AAEL003987, AAEL003984, AAEL003987	uncharacterized LOC5563908	NC_035109.1	253824326	253849598	9	5.533	0.15466	0.18493	4.027	0.08651	0.09348	6.105	0.09713	0.13801
LOC5563909	3	UNK	AaeL_AAEL003998, AAEL003998	uncharacterized LOC5563909	NC_035109.1	253890844	253893044	4	5.082	0.17302	0.21141	5.157	0.12672	0.12363	4.742	0.17071	0.16568
LOC5563915	3	DIV	AaeL_AAEL003997, AAEL003997	protein OSCP1	NC_035109.1	253933164	253981477	2	4.234	0.1596	0.13425	6.255	0.12592	0.12531	4.66	0.13515	0.14582
LOC5563900	3	DIV	AaeL_AAEL003989, AAEL003989	guanine nucleotide-binding protein G(s) subunit alpha	NC_035109.1	254125276	254212549	15	5.362	0.12358	0.17924	4.395	0.08181	0.10509	4.845	0.11261	0.15806
LOC5578523	3	DIV	AaeL_AAEL013729, AAEL013729	serine/threonine-protein kinase Genghis Khan	NC_035109.1	254284853	254471656	23	6.451	0.24109	0.20952	5.604	0.11613	0.09054	4.444	0.13177	0.12938
LOC5578524	3	CYT/STR	AaeL_AAEL013730, AAEL013730	actin cytoskeleton-regulatory complex protein pan1	NC_035109.1	254489768	254501775	2	6.847	0.23132	0.28414	5.843	0.13186	0.10175	6.43	0.12055	0.16865
LOC5578526	3	CYT/STR	AaeL_AAEL013727, AAEL013727	actin cytoskeleton-regulatory complex protein PAN1	NC_035109.1	254518229	254530758	2	6.205	0.25097	0.25114	5.09	0.19577	0.17465	6.658	0.14704	0.18603
LOC5569534	3	DIV	AaeL_AAEL007725, AAEL007725	calumenin	NC_035109.1	255333038	255360784	5	5.18	0.25013	0.24047	5.995	0.15386	0.15597	6.734	0.15846	0.13167
LOC5569533	3	DIV	AaeL_AAEL007726, AAEL007726	protein MMS22-like	NC_035109.1	255362155	255378680	2	5.342	0.21655	0.21283	5	0.13062	0.15884	4.884	0.13499	0.13781
LOC23687487	3	CYT/STR	AaeL_AAEL017067, AAEL017067	peritrophin-48	NC_035109.1	256104477	256106308	3	4.797	0.26424	0.23129	5.605	0.22867	0.18502	5.153	0.15808	0.19824
LOC5575306	3	CYT/STR	AaeL_AAEL002631, AAEL002631	peritrophin-1	NC_035109.1	256123833	256124862	2	4.925	0.30793	0.28818	5.21	0.20841	0.1046	8.31	0.13115	0.17557
LOC5575311	3	CYT/STR	AaeL_AAEL002588, AAEL002588	protein obstructor-E	NC_035109.1	256203733	256204935	2	4.16	0.32223	0.28675	4.405	0.20864	0.17444	6.31	0.22662	0.21823
LOC5575317	3	DIV	AaeL_AAEL002607, AAEL002607	SPRY domain-containing SOCS box protein 3	NC_035109.1	256432018	256462743	4	5.294	0.24523	0.2065	6	0.22248	0.16343	4.427	0.1715	0.17172
LOC5575322	3	TRP	AaeL_AAEL002614, AAEL002614	equilibrative nucleoside transporter 4	NC_035109.1	256503573	256532113	10	4.505	0.23984	0.24913	4.63	0.1296	0.12716	4.497	0.17583	0.17084
LOC5575326	3	IMM	AaeL_AAEL002601, AAEL002601, CLIPA1	proclotting enzyme	NC_035109.1	256667088	256670733	6	5.51	0.27608	0.26636	5.565	0.14813	0.12557	5.86	0.22077	0.21693
LOC5575329	3	PROT	AaeL_AAEL002595, AAEL002595	tryptase-2	NC_035109.1	256727695	256753442	4	7.178	0.23078	0.26661	4.537	0.17441	0.17256	4.1	0.24272	0.26343
LOC5575330	3	PROT	AaeL_AAEL002632, AAEL002632	prestalk protein	NC_035109.1	256785427	256798525	2	9.855	0.24646	0.19614	4.145	0.19123	0.1593	4.967	0.15763	0.12485
LOC5575335	3	DIV	AaeL_AAEL002628, AAEL002628	AT-rich interactive domain-containing protein 5B	NC_035109.1	256883028	256971686	9	5.565	0.23264	0.2522	5.329	0.14729	0.14383	6.252	0.14127	0.18665
LOC110678160	3	UNK	AAEL025641	putative uncharacterized protein DDB_G0271606	NC_035109.1	256970223	256971266	1	5.16	0.25416	0.26332	4.275	0.12393	0.10068	6.74	0.09026	0.15486
LOC5575347	3	CSR	AaeL_AAEL002618, AAEL002618	general odorant-binding protein 56d	NC_035109.1	257094966	257095608	3	5.305	0.25519	0.29594	4.65	0.20189	0.2248	7.23	0.16518	0.21268
LOC5575342	3	CSR	AaeL_AAEL002587, AAEL002587	general odorant-binding protein 56d	NC_035109.1	257150526	257151326	3	5.91	0.31293	0.29865	4.905	0.20751	0.18693	6.57	0.17628	0.20671
LOC5575350	3	PROT	AaeL_AAEL002585, AAEL002585	tryptase	NC_035109.1	257272883	257274316	4	7.47	0.23104	0.22847	4.242	0.17445	0.15406	5.826	0.19318	0.1667
LOC5575351	3	PROT	AaeL_AAEL002610, AAEL002610	tryptase	NC_035109.1	257284592	257286181	4	5.993	0.28606	0.31199	4.232	0.20073	0.18659	5.928	0.21248	0.25657
LOC5571124	3	APOP	AaeL_AAEL001521, AAEL001521	bcl-2-related ovarian killer protein	NC_035109.1	263236641	263388597	9	5.355	0.2872	0.31719	8.484	0.19132	0.24049	13.176	0.12231	0.19524
LOC5571126	3	TRP	AaeL_AAEL001516, AAEL001516	protein transport protein Sec31A	NC_035109.1	263409232	263463355	13	4.373	0.18966	0.1976	6.751	0.19585	0.18922	5.496	0.17015	0.16469
LOC110677921	3	DIV		probable serine/threonine-protein kinase DDB_G0282963	NC_035109.1	264328063	264657965	7	4.299	0.17081	0.17053	5.95	0.1859	0.20792	7.08	0.13962	0.17049
LOC5573755	3	DIV	AaeL_AAEL000276, AAEL000276	protein mahjong	NC_035109.1	264919300	264982269	8	4.689	0.19313	0.17997	4.075	0.17597	0.20271	4.321	0.07185	0.12081
LOC5573753	3	PROT	AaeL_AAEL000270, AAEL000270	26S proteasome non-ATPase regulatory subunit 7	NC_035109.1	265003915	265006567	2	4.568	0.25869	0.27804	6.885	0.18832	0.21762	7.95	0.22441	0.23419
LOC5573748	3	TRP	AaeL_AAEL000298, AAEL000298	sodium- and chloride-dependent glycine transporter 2	NC_035109.1	265255228	265284337	7	6.929	0.21421	0.27609	6.825	0.21021	0.23664	8.131	0.19151	0.23081
LOC5573746	3	UNK	AaeL_AAEL000260, AAEL000260	uncharacterized LOC5573746	NC_035109.1	265318727	265329568	2	5.578	0.23702	0.23567	4.1	0.15102	0.17485	7.617	0.08386	0.14453
LOC5573739	3	DIV	AaeL_AAEL000261, AAEL000261	zinc finger protein 684	NC_035109.1	265653061	265662840	2	8.745	0.24414	0.26683	4.097	0.1926	0.18133	6.49	0.14737	0.21501
LOC5573738	3	DIV	AaeL_AAEL000292, AAEL000292	zinc finger protein 691	NC_035109.1	265679702	265697781	5	6.109	0.25896	0.22367	5.716	0.26275	0.21709	8.32	0.11351	0.191
LOC5573737	3	UNK	AaeL_AAEL000295, AAEL000295, AAEL000296	uncharacterized LOC5573737	NC_035109.1	265687602	265730048	9	6.651	0.24413	0.22802	6.139	0.17963	0.18002	7.15	0.14109	0.19239
LOC110677652	3	UNK	AAEL024341	uncharacterized LOC110677652	NC_035109.1	265793187	265795338	4	5.757	0.28861	0.25958	4.875	0.19991	0.20124	6.766	0.20474	0.2266
LOC5573733	3	DIV	AaeL_AAEL000263, AAEL000263, JING_AEDAE	zinc finger protein jing homolog	NC_035109.1	266098772	266436725	6	4.506	0.2485	0.26269	9.674	0.14919	0.18916	5.484	0.10741	0.14992
LOC5579661	3	ReDox	AaeL_AAEL003961, AAEL003961	dehydrogenase/reductase SDR family member 7	NC_035109.1	266884896	266902367	5	4.608	0.26827	0.29132	9.84	0.25579	0.27253	4.672	0.20247	0.22601
LOC5579660	3	ReDox	AaeL_AAEL003959, AAEL003959	dehydrogenase/reductase SDR family member 7	NC_035109.1	266908142	266927275	7	4.973	0.21137	0.23023	9.97	0.17262	0.17731	4.98	0.10527	0.14
LOC5579659	3	RRTT	AaeL_AAEL003955, AAEL003955	PHD and RING finger domain-containing protein 1	NC_035109.1	266943919	266976759	6	9.3	0.26918	0.24156	12.396	0.16614	0.13923	10.147	0.07919	0.14228
LOC5579658	3	DIV	AaeL_AAEL003949, AAEL003949	WD repeat-containing protein 43	NC_035109.1	266982255	267000707	4	9.31	0.19202	0.20622	9.315	0.16207	0.15055	5.289	0.14928	0.11876
LOC5579657	3	RRTT	AaeL_AAEL003950, AAEL003950	chromatin-remodeling complex ATPase chain Iswi	NC_035109.1	267018657	267045805	3	11.033	0.28449	0.2857	13.428	0.20749	0.18556	5.837	0.21479	0.19428
LOC5579655	3	TRP	AaeL_AAEL003956, AAEL003956	proton-coupled amino acid transporter-like protein CG1139	NC_035109.1	267094116	267096613	9	10.742	0.24709	0.21278	14.71	0.22223	0.21811	4.499	0.12585	0.17443
LOC5579654	3	TRP	AaeL_AAEL003970, AAEL003970	proton-coupled amino acid transporter-like protein pathetic	NC_035109.1	267115199	267205914	9	10.588	0.25075	0.26326	9.932	0.20227	0.19345	6.927	0.1785	0.1835
LOC5579667	3	DIV	AaeL_AAEL003960, AAEL003960	arylsulfatase B	NC_035109.1	267259743	267268426	6	15.72	0.29437	0.25795	7.39	0.31221	0.26502	6.064	0.10364	0.22532
LOC5579652	3	TRP	AaeL_AAEL003969, AAEL003969	ALK tyrosine kinase receptor	NC_035109.1	267288541	267407732	17	6.581	0.2739	0.20791	9.653	0.26107	0.1861	4.351	0.12285	0.17381
LOC5579651	3	PROT	AaeL_AAEL003952, AAEL003952	calpain-A	NC_035109.1	267438932	267556217	13	7.937	0.17799	0.19378	4.772	0.17077	0.18527	5.683	0.15809	0.18361
LOC5579807	3	DIV	AaeL_AAEL003954, AAEL003954	juvenile hormone-inducible protein	NC_035109.1	267714463	267716130	4	7.585	0.31936	0.237	6.41	0.23423	0.20207	10.3	0.26198	0.23912
LOC5572228	3	RRTT	AaeL_AAEL009659, AAEL009659	heterogeneous nuclear ribonucleoprotein L	NC_035109.1	268349399	269060338	16	11.828	0.14438	0.20341	4.5	0.1065	0.11132	4.806	0.10697	0.10988
LOC5577233	3	DIV	AaeL_AAEL003139, AAEL003139, AAEL003148	retinol dehydrogenase 14	NC_035109.1	270034449	270103983	8	6.419	0.23843	0.2322	8.642	0.20083	0.16453	5.449	0.231	0.23988
LOC5577228	3	SIGT	AaeL_AAEL003143, AAEL003143	inositol polyphosphate 5-phosphatase OCRL-1	NC_035109.1	270894993	270927075	10	10.65	0.17454	0.22502	4.527	0.12503	0.16882	4.182	0.16804	0.19218
LOC5577227	3	TRP	AaeL_AAEL003130, AAEL003130	B-cell receptor-associated protein 31	NC_035109.1	270957578	270969515	4	8.787	0.16815	0.2304	6.92	0.07607	0.11965	6.48	0.08293	0.15608
LOC5565498	3	UNK	AaeL_AAEL004803, AAEL004803	uncharacterized LOC5565498	NC_035109.1	273484565	273611052	4	4.687	0.09484	0.08471	6.4	0.10887	0.0968	4.58	0.13433	0.08193
LOC5565492	3	DIV	AaeL_AAEL004812, AAEL004812, unc-104	kinesin-like protein unc-104	NC_035109.1	274281139	274411077	24	12.188	0.19981	0.17479	6.614	0.20091	0.16603	4.533	0.13795	0.16393
LOC5565500	3	DIV	AaeL_AAEL004808, AAEL004808	protein SON	NC_035109.1	274423216	274426708	3	6.388	0.18885	0.15262	4.037	0.17575	0.14176	6.753	0.1252	0.11903
LOC5579530	3	DIV	AaeL_AAEL013858, AAEL013858	raf homolog serine/threonine-protein kinase phl	NC_035109.1	275464569	275506423	4	11.425	0.12838	0.20158	4.993	0.14775	0.15497	4.31	0.1227	0.10305
LOC5576927	3	RRTT	AaeL_AAEL012879, AAEL012877, AAEL012879	homeobox protein extradenticle	NC_035109.1	275609744	275748189	8	9.384	0.23463	0.23504	5.06	0.16774	0.18957	7.453	0.12266	0.14903
LOC5576935	3	TRP	AaeL_AAEL012880, AAEL012880, AAEL012885	protein transport protein Sec16A	NC_035109.1	275885735	275993418	18	11.097	0.25209	0.249	5.56	0.26397	0.25695	5.905	0.22531	0.21926
LOC5576939	3	DIV	AaeL_AAEL012884, AAEL012884	Hermansky-Pudlak syndrome 1 protein homolog	NC_035109.1	276021484	276060040	8	13.28	0.166	0.18532	5.422	0.15433	0.16533	5.639	0.11409	0.14769
LOC5571934	3	ReDox	AaeL_AAEL009396, AAEL009396, AAEL009410	spermine oxidase	NC_035109.1	276180053	276196025	5	16.444	0.1592	0.28632	5.877	0.14878	0.21452	6.983	0.15796	0.17501
LOC5575771	3	PROT	AaeL_AAEL002706, AAEL002706, AAEL002729	E3 ubiquitin-protein ligase RBBP6	NC_035109.1	276232246	276311933	15	13.592	0.21449	0.29563	5.745	0.15226	0.18562	4.287	0.17743	0.16246
LOC5574689	3	DIV	AaeL_AAEL011328, AAEL011328	zinc finger protein Xfin	NC_035109.1	276420746	276447378	4	9.992	0.2825	0.29698	4.04	0.18639	0.19248	4.808	0.14567	0.15867
LOC5573063	3	DIV	AaeL_AAEL010257, AAEL010257, AAEL012911	leucine-rich repeat-containing protein let-4	NC_035109.1	279146748	279453229	7	5.211	0.27269	0.2527	4.471	0.22434	0.25643	4.309	0.26823	0.26301
LOC5576952	3	SIGT	AaeL_AAEL012912, AAEL012912	Golgi pH regulator	NC_035109.1	279482638	279502968	6	7.159	0.16974	0.15871	4.715	0.12008	0.15623	4.173	0.22633	0.23523
LOC5577487	3	RRTT	AaeL_AAEL013237, AAEL013237	twinkle protein, mitochondrial	NC_035109.1	280019218	280031542	3	4.867	0.14487	0.18738	4.74	0.13687	0.29849	4.337	0.09608	0.12541
LOC5570998	3	UNK	AaeL_AAEL008735, AAEL008735, AAEL008747	uncharacterized LOC5570998	NC_035109.1	280597943	280922614	11	8.265	0.26655	0.17422	4.923	0.19218	0.16653	8.131	0.26692	0.2512
LOC5571006	3	RRTT	AaeL_AAEL008738, AAEL008738	ATP-dependent RNA helicase DBP2	NC_035109.1	281085627	281116799	5	6.922	0.21018	0.22709	4.194	0.1349	0.16156	10.967	0.15735	0.14147
LOC5571013	3	DIV	AaeL_AAEL008725, AAEL008725, AAEL011531	conserved oligomeric Golgi complex subunit 8	NC_035109.1	281231083	281242949	4	4.377	0.23415	0.27659	4.352	0.1765	0.19974	6.007	0.21008	0.12011
LOC5575076	3	TRP	AaeL_AAEL011638, AAEL011638	cyclic nucleotide-gated cation channel beta-3	NC_035109.1	281491114	281528405	7	5.986	0.1989	0.18746	5.672	0.15761	0.16517	5.361	0.16516	0.16437
LOC5575085	3	DIV	AaeL_AAEL011641, AAEL011641	transferrin	NC_035109.1	281619118	281626580	6	4.448	0.14371	0.08392	4.72	0.05857	0.101	4.644	0.14165	0.11692
LOC5565523	3	UNK	AaeL_AAEL014873, AAEL014873	uncharacterized LOC5565523	NC_035109.1	282623920	282635811	2	5.922	0.1769	0.15728	4.53	0.18086	0.10647	4.213	0.16569	0.14046
LOC5576142	3	RRTT	AaeL_AAEL012337, AAEL012337	protein goliath	NC_035109.1	283033769	283259690	12	6.586	0.13383	0.24214	4.543	0.08884	0.15722	5.504	0.11505	0.11865
LOC5576618	3	UNK	AaeL_AAEL012652, AAEL012652	uncharacterized LOC5576618	NC_035109.1	284015366	284016265	1	10.29	0.26528	0.20143	4.677	0.12961	0.12235	5.127	0.154	0.22536
LOC5572368	3	UNK	AaeL_AAEL009750, AAEL009750	uncharacterized LOC5572368	NC_035109.1	284223909	284225149	3	5.3	0.25006	0.21734	8.93	0.24372	0.15854	4.436	0.24165	0.28931
LOC5572361	3	TRP	AaeL_AAEL009753, AAEL009753	sialin	NC_035109.1	284285621	284372419	8	6.84	0.2525	0.19296	7.364	0.25704	0.20968	8.813	0.16418	0.1783
LOC5572360	3	CYT/STR	AaeL_AAEL009752, AAEL009752	cuticle protein 6	NC_035109.1	284326987	284328072	1	5.17	0.30718	0.23826	8.47	0.35779	0.25343	7.78	0.20255	0.23006
LOC5572364	3	TRP	AaeL_AAEL009749, AAEL009749	sialin	NC_035109.1	284387262	284429368	6	5.459	0.12797	0.09621	7.868	0.07434	0.14444	9.079	0.09771	0.1728
LOC5572362	3	UNK	AaeL_AAEL009746, AAEL009746, AAEL009758	uncharacterized LOC5572362	NC_035109.1	284403928	284418898	4	4.914	0.09993	0.0826	8.37	0.05349	0.15008	9.226	0.08299	0.17791
LOC5572365	3	RRTT	AaeL_AAEL009747, AAEL009747	40S ribosomal protein S18	NC_035109.1	284460257	284476836	3	5.867	0.17492	0.11124	6.45	0.20689	0.16042	7.36	0.03657	0.06502
LOC23687601	3	SIGT	AaeL_AAEL017181, AAEL017181, GPRMAC1	muscarinic acetylcholine receptor DM1	NC_035109.1	285466614	285544711	5	9.544	0.25243	0.15131	5.9	0.22495	0.18673	5.646	0.21143	0.21666
LOC5570985	3	DIV	AaeL_AAEL010926, AAEL010925, AAEL010926	serum response factor homolog	NC_035109.1	285617239	286264678	5	6.905	0.16581	0.22493	4.03	0.12545	0.24334	6.39	0.16705	0.12214
LOC5574124	3	DIV		alpha-catulin	NC_035109.1	286347217	286945938	18	10.967	0.22856	0.24273	6.815	0.16603	0.18473	6.492	0.19663	0.2475
LOC5572723	3	TRP	AaeL_AAEL009991, AAEL009991	myosin-IIIb	NC_035109.1	286966261	287362955	20	15.18	0.28848	0.25077	8.832	0.28546	0.2664	4.537	0.24081	0.25283
LOC5563930	3	DIV	AaeL_AAEL014231, AAEL014231	keratin-associated protein 5-5	NC_035109.1	287406708	287410063	5	4.515	0.14855	0.2211	7.743	0.11886	0.19668	4.02	0.27048	0.26292
LOC5563928	3	UNK	AaeL_AAEL014229, AAEL014229	uncharacterized LOC5563928	NC_035109.1	287410103	287472299	7	8.055	0.16014	0.11695	4.77	0.09611	0.1191	5.118	0.1504	0.18677
LOC5574236	3	UNK	AaeL_AAEL011004, AAEL011004	uncharacterized LOC5574236	NC_035109.1	287611723	287773785	6	4.409	0.12491	0.13289	6.17	0.12904	0.20213	4.794	0.22791	0.21902
LOC23687567	3	DIV	AAEL017147	protein DDI1 homolog 2	NC_035109.1	288838309	288858373	6	7.528	0.2586	0.32215	5.665	0.22059	0.25814	4.212	0.15403	0.11824
LOC5566763	3	RNAi	AaeL_AAEL012410, AAEL012410, AGO1a_b	protein argonaute-2	NC_035109.1	290287887	290466600	18	7.795	0.11454	0.2042	4.901	0.11135	0.16065	4.048	0.15842	0.14836
LOC5576254	3	MIT	AaeL_AAEL012408, AAEL012408	39S ribosomal protein L53, mitochondrial	NC_035109.1	290357515	290366787	2	7.985	0.20098	0.27915	4.913	0.20201	0.21716	4.332	0.15837	0.21676
LOC5565824	3	UNK	AaeL_AAEL012411, AAEL012411	uncharacterized LOC5565824	NC_035109.1	290357527	290366790	2	7.985	0.2044	0.28475	4.913	0.20617	0.22294	4.332	0.16252	0.22014
LOC5575284	3	RRTT	AaeL_AAEL011744, AAEL011744	ATP-dependent RNA helicase abstrakt	NC_035109.1	290608765	290611114	3	11.847	0.31028	0.16268	6.097	0.28429	0.21617	6.892	0.26383	0.22085
LOC5575270	3	UNK	AaeL_AAEL011740, AAEL011740, AAEL014894	uncharacterized LOC5575270	NC_035109.1	290922699	290964125	4	10.573	0.2319	0.31761	6.463	0.14013	0.16453	7.852	0.18815	0.20258
LOC5573625	3	LIPID	AaeL_AAEL010610, AAEL010610	serine palmitoyltransferase 1	NC_035109.1	291522820	291557192	7	9.415	0.27077	0.25065	12.855	0.21153	0.25419	6.204	0.16222	0.21685
LOC5573623	3	MET	AaeL_AAEL010602, AAEL010602	1,4-alpha-glucan-branching enzyme	NC_035109.1	291598938	291622183	4	11.311	0.22026	0.23667	7.543	0.18422	0.17483	6.326	0.16013	0.18441
LOC5575223	3	MIT	AaeL_AAEL010608, AAEL010608	succinate dehydrogenase [ubiquinone] flavoprotein subunit, mitochondrial	NC_035109.1	291643095	291659300	4	9.233	0.2464	0.21986	6.985	0.22264	0.21227	4.368	0.18349	0.18405
LOC5573615	3	MIT	AaeL_AAEL010611, AAEL010611	acyl carrier protein, mitochondrial	NC_035109.1	291668416	291683951	4	9.347	0.14922	0.22793	6.343	0.11077	0.151	7.148	0.16583	0.17324
LOC5575218	3	DIV	AaeL_AAEL010621, AAEL010621	WD repeat-containing protein 74	NC_035109.1	291704095	291706582	4	9.418	0.22598	0.28224	9.456	0.17482	0.21878	6.223	0.21493	0.23192
LOC5573621	3	RRTT	AaeL_AAEL010617, AAEL010617	DNA-directed RNA polymerase III subunit RPC1	NC_035109.1	291717779	291755250	9	14.797	0.21775	0.22478	10.992	0.18999	0.20205	6.771	0.16409	0.21304
LOC5575222	3	DIV	AaeL_AAEL011688, AAEL010603, AAEL011688	CXXC-type zinc finger protein 1	NC_035109.1	291755159	291757286	4	11.806	0.20517	0.25321	11.687	0.14191	0.18773	7.675	0.17906	0.20097
LOC5575220	3	DIV	AaeL_AAEL011687, AAEL011687	luc7-like protein 3	NC_035109.1	291762168	291796480	7	16.784	0.30854	0.32936	4.742	0.20831	0.24129	4.45	0.23337	0.2525
LOC5573626	3	DIV	AaeL_AAEL010606, AAEL010606	Down syndrome cell adhesion molecule-like protein Dscam2	NC_035109.1	291825473	292128428	58	7.711	0.23763	0.2182	6.227	0.14687	0.13321	4.125	0.1653	0.1344
LOC5573629	3	RRTT	AaeL_AAEL010613, AAEL010613	nucleolar protein 9	NC_035109.1	292178228	292180395	1	9.493	0.24578	0.32843	4.6	0.22727	0.22486	4.004	0.13369	0.05761
LOC5563814	3	DIV	AaeL_AAEL014147, AAEL014147	zinc finger protein 2	NC_035109.1	292294633	292297944	5	4.52	0.30476	0.27802	4.983	0.1732	0.18552	6.307	0.33093	0.32626
LOC23687867	3	DIV	AaeL_AAEL017447, AAEL017447	casein kinase II subunit beta	NC_035109.1	292309774	292339600	7	5.918	0.22212	0.21683	5.997	0.16881	0.14623	6.608	0.14125	0.15829
LOC5563815	3	DIV	AaeL_AAEL014146, AAEL014146	WD repeat-containing protein CG11141	NC_035109.1	292380070	292382427	2	9.04	0.30103	0.19956	4.09	0.18075	0.12101	8.02	0.19403	0.23492
LOC5563893	3	DIV	AaeL_AAEL014211, AAEL014211	zinc finger protein 271	NC_035109.1	293073803	293075459	3	6.255	0.32013	0.31787	4.11	0.16754	0.22501	6.045	0.25835	0.29291
LOC5564332	3	DIV	AaeL_AAEL004215, AAEL004215	EH domain-binding protein 1	NC_035109.1	293081591	293154196	13	6.418	0.26132	0.25233	5.302	0.13718	0.10502	7.576	0.17503	0.20816
LOC5565521	3	UNK	AaeL_AAEL014872, AAEL014872	uncharacterized LOC5565521	NC_035109.1	293808307	293937540	22	5.629	0.15632	0.16863	4.758	0.10637	0.11917	12.018	0.1008	0.136
LOC5565520	3	MIT	AaeL_AAEL014871, AAEL014871	bifunctional methylenetetrahydrofolate dehydrogenase/cyclohydrolase, mitochondrial	NC_035109.1	293945841	293991303	5	6.748	0.29582	0.14599	4.117	0.22863	0.17966	5.778	0.05432	0.14835
LOC5573835	3	DIV	AaeL_AAEL010755, AAEL010755	WW domain-containing adapter protein with coiled-coil homolog	NC_035109.1	294026064	294075080	11	5.073	0.23076	0.22269	5.448	0.19031	0.18283	11.175	0.05724	0.15312
LOC5573833	3	RRTT	AaeL_AAEL010759, AAEL010759	cell cycle checkpoint control protein RAD9A	NC_035109.1	294064551	294066608	3	4.625	0.26616	0.27269	5.448	0.18222	0.18156	12.825	0.08503	0.19319
LOC5573831	3	DIV	AaeL_AAEL010753, AAEL010753	sperm-associated antigen 7	NC_035109.1	294215188	294221228	4	4.375	0.22546	0.31138	4.49	0.27495	0.29884	10.902	0.09914	0.23366
LOC5573829	3	CYT/STR	AaeL_AAEL010762, AAEL010762, ARP8_AEDAE, Arp8	actin-related protein 8	NC_035109.1	294220919	294223268	4	4.608	0.21937	0.29633	8.05	0.18028	0.20587	13.527	0.11136	0.22783
LOC5577203	3	SIGT	AaeL_AAEL013102, AAEL011061, AAEL011065, AAEL013102	rho guanine nucleotide exchange factor 11	NC_035109.1	294641535	295076081	29	4.982	0.22663	0.25711	4.471	0.16041	0.18008	12.867	0.12125	0.16368
LOC110679379	3	DIV		protein FAM192A	NC_035109.1	295063192	295080866	5	8.238	0.21703	0.22798	4.04	0.32666	0.33149	4.233	0.074	0.1047
LOC5574299	3	CYT/STR	AaeL_AAEL011067, AAEL011067	tubulin-specific chaperone E	NC_035109.1	295086991	295110070	5	9.607	0.23583	0.27399	9.933	0.25201	0.2333	8.929	0.12517	0.1863
LOC5563994	3	UNK	AaeL_AAEL014257, AAEL014257	uncharacterized LOC5563994	NC_035109.1	295127220	295142430	5	7.562	0.2459	0.31444	6.65	0.28549	0.30143	12.607	0.10379	0.25494
LOC5563996	3	DIV	AaeL_AAEL014254, AAEL014254	gastrula zinc finger protein XlCGF57.1	NC_035109.1	295144020	295162705	6	5.203	0.12884	0.1627	4.957	0.15023	0.14012	5.219	0.08368	0.16033
LOC5563757	3	TRP	AaeL_AAEL014258, AAEL014258	monocarboxylate transporter	NC_035109.1	295171174	295272377	10	7.835	0.21785	0.27858	5.23	0.159	0.20521	11.477	0.10358	0.22825
LOC5563992	3	RRTT	AaeL_AAEL014256, AAEL014256	putative ATP-dependent RNA helicase DHX33	NC_035109.1	295188204	295190591	2	5.638	0.2707	0.35742	4.623	0.15765	0.19576	10.752	0.13663	0.25721
LOC5563762	3	LIPID	AaeL_AAEL014113, AAEL014113	phospholipase A2	NC_035109.1	295309524	295310359	3	8.3	0.35656	0.25181	7.597	0.22549	0.19641	14.48	0.04578	0.16331
LOC5563997	3	TRP	AaeL_AAEL014255, AAEL014255	aquaporin-11	NC_035109.1	295324396	295332474	4	5.69	0.29206	0.30029	7.975	0.18167	0.19207	14.795	0.07677	0.21077
LOC5563763	3	MIT	AaeL_AAEL014252, AAEL014252	probable sulfite oxidase, mitochondrial	NC_035109.1	295345594	295353741	4	6.82	0.3057	0.34496	7.203	0.24283	0.25478	12.282	0.06559	0.20193
LOC5566181	3	DIV	AaeL_AAEL007931, AAEL007931	serine/threonine-protein kinase PAK mbt	NC_035109.1	295458531	295500019	7	5.61	0.11349	0.20992	4.403	0.14127	0.1647	4.949	0.12682	0.08187
LOC5565021	3	TRP	AaeL_AAEL014700, AAEL012982, AAEL014700	organic cation transporter protein	NC_035109.1	295712815	295730250	11	5.848	0.22135	0.26419	5.794	0.21789	0.2923	6.589	0.30415	0.33213
LOC5578235	3	MET	AaeL_AAEL013576, AAEL013576	hyaluronidase A	NC_035109.1	296554014	296749589	8	5.581	0.22609	0.19129	7.342	0.19575	0.17128	7.559	0.14953	0.18085
LOC5578236	3	DIV	AaeL_AAEL013574, AAEL013574, AAEL016972	apolipoprotein D	NC_035109.1	296804063	296950784	6	5.5	0.21379	0.1457	4.145	0.16345	0.1194	4.051	0.08858	0.11846
LOC5576775	3	TRP	AaeL_AAEL012760, AAEL012760	sodium channel protein Nach	NC_035109.1	296876337	296891140	3	5.71	0.19389	0.14791	4.097	0.17321	0.132	4.693	0.08678	0.12921
LOC5577098	3	RRTT	AaeL_AAEL012987, AAEL012987	pre-mRNA-splicing regulator female-lethal(2)D	NC_035109.1	297119060	297174793	5	6.672	0.24194	0.16743	8.42	0.12601	0.10459	6.946	0.103	0.11902
LOC5577097	3	TRP	AaeL_AAEL012989, AAEL012989	nuclear pore complex protein Nup85	NC_035109.1	297194882	297204377	5	8.241	0.29041	0.24083	4.884	0.21213	0.21631	7.825	0.09826	0.21604
LOC5577094	3	SIGT	AaeL_AAEL012996, AAEL012996	rho GDP-dissociation inhibitor 1	NC_035109.1	297286770	297326754	6	5.306	0.17714	0.17397	6.223	0.18986	0.12273	6.295	0.0382	0.1289
LOC5571876	3	DIV	AaeL_AAEL009360, AAEL009360, PLK-4, PLK4_AEDAE, SAK	serine/threonine-protein kinase PLK4	NC_035109.1	297829250	297857856	5	5.169	0.23487	0.17408	6.733	0.15307	0.09343	4.238	0.0785	0.12253
LOC5575860	3	TRP	AaeL_AAEL012129, AAEL009358, AAEL012129	cationic amino acid transporter 4	NC_035109.1	297942253	297959578	4	4.773	0.32552	0.274	4.321	0.24615	0.19655	12.502	0.16352	0.2074
LOC5575863	3	TRP	AaeL_AAEL012131, AAEL012131, Slif	cationic amino acid transporter 3	NC_035109.1	298296146	298378605	6	7.741	0.29931	0.20621	4.017	0.21157	0.14787	5.103	0.09973	0.18243
LOC5567298	3	CYT/STR	AaeL_AAEL007069, AAEL007069	mucin-5B	NC_035109.1	298477445	298503668	8	7.293	0.28202	0.19696	4.121	0.13727	0.11845	6.844	0.09407	0.17054
LOC5568706	3	LIPID	AaeL_AAEL007041, AAEL007041	low-density lipoprotein receptor-related protein 1	NC_035109.1	298959530	299015439	15	6.615	0.24352	0.10755	5.206	0.14137	0.07264	9.731	0.05797	0.17097
LOC5568709	3	RRTT	AaeL_AAEL007048, AAEL007048	zinc finger and SCAN domain-containing protein 2	NC_035109.1	299694064	299714149	6	8.523	0.24692	0.17969	4.59	0.09456	0.03338	5.582	0.03997	0.10763
LOC5568710	3	DIV	AaeL_AAEL007045, AAEL007045	protein aurora borealis	NC_035109.1	299769871	299778368	4	6.285	0.20966	0.16688	5.088	0.13245	0.08955	7.577	0.07052	0.10143
LOC5568711	3	PROTEIN_MOD	AaeL_AAEL007061, AAEL007061	peptidyl-prolyl cis-trans isomerase-like 1	NC_035109.1	299779974	299780747	2	7.225	0.23659	0.17435	5.29	0.17253	0.06575	5.29	0.09428	0.12887
LOC5568712	3	TRP	AaeL_AAEL007062, AAEL007062	sorting nexin-14	NC_035109.1	299786937	299794093	7	5.304	0.21806	0.15217	4.436	0.11141	0.07017	5.614	0.10439	0.1352
LOC5568716	3	PROT	AaeL_AAEL007049, AAEL007049	proteasome subunit beta type-4	NC_035109.1	299827730	299841317	3	6.432	0.13214	0.04767	6.92	0.16945	0.04809	8.013	0.05896	0.08948
LOC5568717	3	DIV	AaeL_AAEL007043, AAEL007043	protein DEK	NC_035109.1	299849680	299877639	9	8.316	0.15295	0.07744	6.384	0.13484	0.0598	7.232	0.08856	0.15034
LOC5574260	3	DIV	AaeL_AAEL011030, AAEL011030, AAEL011033	glutenin, high molecular weight subunit DX5	NC_035109.1	299989858	300181369	8	5.553	0.15816	0.15166	4.621	0.1684	0.17538	4.685	0.18275	0.1724
LOC5574262	3	UNK	AaeL_AAEL011031, AAEL011031	uncharacterized LOC5574262	NC_035109.1	300213621	300242996	4	8.043	0.15466	0.21481	4.759	0.16393	0.18415	4.233	0.24139	0.24494
LOC5574259	3	UNK	AaeL_AAEL011032, AAEL011032	uncharacterized LOC5574259	NC_035109.1	300299806	300304627	3	6.231	0.17334	0.15277	4.073	0.13877	0.15461	5.104	0.06117	0.08067
LOC5574915	3	TRP	AaeL_AAEL011520, AAEL011520	proton-associated sugar transporter A	NC_035109.1	300951005	301001105	8	5.27	0.1964	0.18998	4.857	0.21621	0.16461	5.14	0.08998	0.09142
LOC5578663	3	TRP	AaeL_AAEL003627, AAEL003627, NAT6	sodium-dependent nutrient amino acid transporter 1	NC_035109.1	301056712	301086041	6	4.598	0.2192	0.26137	4.886	0.24437	0.18305	5.802	0.24743	0.20127
LOC5578672	3	TRP	AaeL_AAEL003638, AAEL003638, AAEL003639, NAT5	sodium-dependent nutrient amino acid transporter 1	NC_035109.1	301115384	301161550	6	6.311	0.15055	0.16519	5.915	0.13541	0.0977	8.72	0.1853	0.08929
LOC5578668	3	UNK	AaeL_AAEL003635, AAEL003635	uncharacterized LOC5578668	NC_035109.1	301187228	301200184	3	4.105	0.23614	0.21529	5.625	0.25662	0.2441	7.188	0.22447	0.24742
LOC5563882	3	DIV	AaeL_AAEL014204, AAEL014204	6-phosphogluconolactonase	NC_035109.1	301554025	301555211	2	10.455	0.30729	0.1242	5.345	0.27225	0.19748	5.832	0.12293	0.24998
LOC5563881	3	RRTT	AaeL_AAEL014203, AAEL014203	protein CBFA2T2, nervy	NC_035109.1	301564432	301941839	10	9.747	0.24435	0.19138	8.49	0.23095	0.19221	8.774	0.13798	0.20948
LOC5570163	3	LIPID	AaeL_AAEL008144, AAEL008144	long-chain fatty acid transport protein 4	NC_035109.1	302074852	302150000	13	11.416	0.2379	0.2164	5.657	0.18586	0.19258	7.793	0.15294	0.23057
LOC5570164	3	RRTT	AaeL_AAEL014153, AAEL014153	probable peptidyl-tRNA hydrolase 2	NC_035109.1	302159844	302160618	2	6.68	0.43149	0.41835	4.95	0.32214	0.30217	10.5	0.01245	0.27821
LOC5570178	3	MIT	AaeL_AAEL014157, AAEL014157	cytochrome c oxidase assembly factor 4 homolog, mitochondrial	NC_035109.1	302159983	302160531	2	7.37	0.42888	0.42378	5.367	0.31666	0.29926	10.725	0.01763	0.31443
LOC5570176	3	RRTT	AaeL_AAEL008140, AAEL008140, AAEL014155, AAEL014158	probable ATP-dependent RNA helicase DHX35	NC_035109.1	302167647	302221719	6	9.187	0.2165	0.20192	4.181	0.16174	0.14796	5.304	0.27344	0.28305
LOC5563829	3	TRP	AaeL_AAEL008146, AAEL008146	zinc transporter ZIP14	NC_035109.1	302235690	302258186	6	5.896	0.31818	0.29224	4.519	0.19674	0.2232	4.895	0.24238	0.22261
LOC5572713	3	UNK	AaeL_AAEL010198, AAEL010198	uncharacterized LOC5572713	NC_035109.1	302813289	303284793	10	5.257	0.26442	0.20627	5.381	0.20442	0.17005	4.548	0.23752	0.26949
LOC5577310	3	SIGT	AaeL_AAEL013160, AAEL009983, AAEL013160, GPRFZ1, GPRFZ7	frizzled	NC_035109.1	303915073	304298086	5	5.716	0.20713	0.23693	4.31	0.17543	0.1596	5.137	0.11893	0.1525
LOC5567447	3	TRP	AaeL_AAEL006090, AAEL006090, AAEL006095	gelsolin	NC_035109.1	307449267	307467825	7	6.467	0.23977	0.24725	6.141	0.18507	0.21999	6.327	0.24881	0.2384
LOC5567431	3	CSR	AaeL_AAEL006108, AAEL006103, AAEL006108	odorant binding protein OBP25	NC_035109.1	307468244	307481067	2	8.16	0.24896	0.26646	5.263	0.24964	0.26073	4.6	0.2531	0.27316
LOC5566309	3	MIT	AaeL_AAEL005308, AAEL005308	probable pyruvate dehydrogenase E1 component subunit alpha, mitochondrial	NC_035109.1	309371862	309386294	4	6.661	0.2983	0.26985	5.26	0.19396	0.16465	5.938	0.18442	0.24029
LOC5566313	3	LIPID	AaeL_AAEL014866, AAEL005306, AAEL014866	fatty acyl-CoA reductase 1	NC_035109.1	309386171	309414041	6	10.725	0.18306	0.30011	6.422	0.19357	0.25305	7.65	0.1813	0.19315
LOC5578908	3	LIPID	AaeL_AAEL005300, AAEL005300	putative fatty acyl-CoA reductase CG5065	NC_035109.1	309462199	309464098	4	9.961	0.17213	0.24993	4.888	0.17576	0.19799	4.242	0.30172	0.29779
LOC5573474	3	DIV	AaeL_AAEL005311, AAEL005311, AAEL010512	tetratricopeptide repeat protein 7B	NC_035109.1	310036362	310066516	6	7.032	0.11986	0.22629	4.593	0.06034	0.12624	6.143	0.06074	0.14339
LOC5566304	3	DIV	AaeL_AAEL010515, AAEL005291, AAEL010515, U518_AEDAE	UPF0518 protein AAEL005291	NC_035109.1	310109214	310200451	12	10.758	0.23285	0.27864	9.804	0.20248	0.2538	4.821	0.1628	0.21045
LOC5573470	3	TRP	AaeL_AAEL010511, AAEL010511	zinc transporter 10	NC_035109.1	310241096	310360300	7	7.778	0.23912	0.24688	5.92	0.12796	0.11863	7.59	0.22519	0.2053
LOC5577179	3	MET	AaeL_AAEL013046, AAEL013046	glucose dehydrogenase [FAD, quinone]	NC_035109.1	310514909	310516771	1	4.984	0.36993	0.30612	4.61	0.29235	0.30706	4.244	0.28652	0.23561
LOC23687966	3	UNK	AaeL_AAEL013050, AAEL013050, AAEL013057, AAEL017519	uncharacterized LOC23687966	NC_035109.1	310747339	310815454	11	5.978	0.24579	0.26051	4.695	0.14783	0.15841	5.974	0.19403	0.17239
LOC5569782	3	DIV	AaeL_AAEL007920, AAEL007916, AAEL007920	MOB kinase activator-like 2	NC_035109.1	312057932	312579910	13	11.584	0.24143	0.25293	7.788	0.24668	0.2325	6.902	0.13325	0.20138
LOC5577979	3	CYT/STR	AaeL_AAEL007917, AAEL007917, AAEL013453	cingulin	NC_035109.1	312756172	312770461	7	9.94	0.18772	0.2548	8.03	0.15763	0.22786	14.158	0.23248	0.24526
LOC5574963	3	DIV	AaeL_AAEL011548, AAEL011548	condensin-2 complex subunit D3	NC_035109.1	312770542	312786360	6	8.67	0.24912	0.29756	10.46	0.18072	0.2071	5	0.1832	0.17683
LOC5574962	3	APOP	AaeL_AAEL011562, AAEL011562, CASPL2	caspase Dronc	NC_035109.1	312795478	312808027	4	8.1	0.18905	0.23663	6.707	0.11401	0.16664	6.513	0.17989	0.2461
LOC5574961	3	DIV	AaeL_AAEL011561, AAEL011561	F-box/WD repeat-containing protein 4	NC_035109.1	312824480	312826690	2	8.332	0.15431	0.24049	6.46	0.12712	0.17089	6.813	0.18922	0.21444
LOC5574960	3	TRP	AaeL_AAEL011556, AAEL011556, AAEL013451	vacuolar protein-sorting-associated protein 36	NC_035109.1	312826656	312838348	3	8.133	0.18015	0.23224	10.355	0.17577	0.21679	4.854	0.19668	0.21681
LOC5574958	3	UNK	AaeL_AAEL013455, AAEL013455	uncharacterized LOC5574958	NC_035109.1	312838512	312841876	4	5.582	0.16761	0.20438	7.652	0.15385	0.16869	5.803	0.17095	0.2186
LOC5577974	3	TRP	AaeL_AAEL011554, AAEL011554	proteasomal ubiquitin receptor ADRM1 homolog	NC_035109.1	312846437	312868732	3	8.419	0.26239	0.24155	10.984	0.25832	0.24344	4.449	0.17332	0.1634
LOC23687737	3	RRTT	AaeL_AAEL017317, AAEL017317	DNA-directed RNA polymerases I, II, and III subunit RPABC4	NC_035109.1	312884684	312885306	3	10.09	0.22874	0.1636	6.95	0.17965	0.13392	4.867	0.15989	0.16896
LOC5574955	3	PROT	AaeL_AAEL011541, AAEL011541	ubiquitin-protein ligase E3C	NC_035109.1	312911180	312969286	9	12.547	0.25759	0.20329	12.081	0.24398	0.19077	5.924	0.13924	0.13927
LOC5578279	3	RRTT	AaeL_AAEL011552, AAEL011552	protein charlatan	NC_035109.1	312986638	313140457	8	15.058	0.2373	0.23528	7.117	0.1436	0.17612	4.812	0.09505	0.12121
LOC5574949	3	PROT	AaeL_AAEL011555, AAEL011555	seminal metalloprotease 1	NC_035109.1	313325988	313327141	3	19.347	0.12131	0.35584	16.897	0.14483	0.23009	5.894	0.17668	0.14269
LOC5574945	3	PROT	AaeL_AAEL011547, AAEL011547	seminal metalloprotease 1	NC_035109.1	313359401	313361006	3	9.845	0.19739	0.24937	6.73	0.09365	0.04994	4.975	0.03248	0.08705
LOC5573352	3	CYT/STR	AaeL_AAEL010441, AAEL010441, AAEL010460	ankyrin repeat domain-containing protein 13D	NC_035109.1	313628106	313671798	6	8.837	0.22935	0.26826	6.198	0.14777	0.17421	6.409	0.12911	0.15589
LOC5573360	3	UNK	AaeL_AAEL010456, AAEL010456	uncharacterized LOC5573360	NC_035109.1	313806806	313817618	3	9.16	0.22395	0.19335	5.51	0.20494	0.15548	9.398	0.17968	0.17166
LOC5573361	3	MIT	AaeL_AAEL010450, AAEL010450	mitochondrial import inner membrane translocase subunit Tim10	NC_035109.1	313806823	313817618	4	9.16	0.22395	0.19335	5.51	0.20494	0.15548	9.398	0.17968	0.17166
LOC5573356	3	DIV	AaeL_AAEL010459, AAEL010459	protein NRDE2 homolog	NC_035109.1	313863983	313867134	2	6.358	0.2113	0.20275	5.723	0.19572	0.20967	8.988	0.17601	0.17374
LOC5564744	3	DIV	AaeL_AAEL010449, AAEL010449, AAEL014598	huntingtin-interacting protein 1	NC_035109.1	313952175	314052027	16	5.273	0.26758	0.23038	4.484	0.21987	0.21883	6.274	0.20283	0.20036
LOC5573365	3	DIV	AaeL_AAEL010451, AAEL010451	girdin	NC_035109.1	314090916	314095200	2	8.212	0.23184	0.29638	4.09	0.11973	0.10797	4.313	0.16859	0.16094
LOC5573368	3	UNK	AaeL_AAEL010448, AAEL010448	uncharacterized LOC5573368	NC_035109.1	314253218	314281133	2	13.217	0.17244	0.27579	19.82	0.0563	0.33327	5.823	0.2011	0.21618
LOC5567367	3	TRP	AaeL_AAEL006025, AAEL006025	heat shock protein STI1	NC_035109.1	314735653	314744258	4	14.412	0.2662	0.18209	4.88	0.20916	0.2698	6.753	0.19949	0.15689
LOC5567364	3	RRTT	AaeL_AAEL006015, AAEL006015, AAEL006021	RNA polymerase II elongation factor Ell	NC_035109.1	314752556	315059781	12	6.705	0.18552	0.17217	4.128	0.15389	0.17834	10.532	0.14298	0.16243
LOC5575037	3	RRTT	AaeL_AAEL011587, AAEL011587	60S ribosomal protein L27	NC_035109.1	315246062	315252688	3	5.53	0.15749	0.21407	8.16	0.14539	0.20835	7.02	0.11349	0.17132
LOC5567513	3	ReDox	AaeL_AAEL006014, AAEL006014, HPX1	peroxidase	NC_035109.1	315325706	315431873	6	7.845	0.16525	0.2061	9.02	0.05263	0.17553	6.522	0.16946	0.15133
LOC5567347	3	UNK	AaeL_AAEL006017, AAEL006017	uncharacterized LOC5567347	NC_035109.1	315381682	315384874	2	9.332	0.32522	0.32398	6.32	0.17733	0.20045	7.576	0.28907	0.22685
LOC5575673	3	PROT	AaeL_AAEL002696, AAEL002696	glutamyl aminopeptidase	NC_035109.1	315501434	315504094	2	6.23	0.32397	0.33941	10.753	0.26567	0.33204	7.669	0.40131	0.36421
LOC5567358	3	DIV	AaeL_AAEL006023, AAEL006023	vanin-like protein 1	NC_035109.1	315542318	315544574	4	5.61	0.36206	0.3766	4.795	0.23037	0.23258	7.663	0.37977	0.36521
LOC5567355	3	TRP	AaeL_AAEL006019, AAEL006019, AAEL008297, NaV, VGSC, VSCIIS6, Vssc, para	sodium channel protein para, vgsc	NC_035109.1	315926360	316405639	41	23.545	0.05098	0.21836	22.232	0.08019	0.15099	21.483	0.04093	0.15775
LOC5580238	3	RRTT	AaeL_AAEL012330, AAEL012330	TATA-box-binding protein	NC_035109.1	316455498	316457804	4	5.592	0.0167	0.09945	12.43	0.01309	0.15683	5.663	0.01656	0.03079
LOC5580242	3	MIT	AaeL_AAEL012329, AAEL012329	probable cysteine--tRNA ligase, mitochondrial	NC_035109.1	316660781	316664236	2	6.313	0.05059	0.13623	6.86	0.03141	0.16493	8.63	0.01125	0.04668
LOC5578048	3	UNK	AaeL_AAEL012321, AAEL012321, AAEL013477	uncharacterized LOC5578048	NC_035109.1	316681419	316960970	10	10.432	0.06029	0.2076	8.22	0.04492	0.1137	6.558	0.09584	0.07151
LOC5580236	3	PROT	AaeL_AAEL012324, AAEL012324, AAEL013482	membrane-bound transcription factor site-2 protease	NC_035109.1	316972730	316999854	3	6.188	0.21288	0.25659	5.396	0.12024	0.14677	4.782	0.20177	0.16299
LOC5575516	3	DIV	AaeL_AAEL011893, AAEL011893	sine oculis-binding protein homolog	NC_035109.1	317029276	317159240	6	7.279	0.3063	0.26942	9.37	0.23595	0.2115	10.873	0.14203	0.14426
LOC5563869	3	LIPID	AaeL_AAEL012402, AAEL012402	elongation of very long chain fatty acids protein 7	NC_035109.1	317998180	318183058	8	4.476	0.27198	0.23581	4.829	0.18269	0.13639	21.557	0.08509	0.30223
LOC23687892	3	ReDox	AaeL_AAEL017472, AAEL012401, AAEL017472	dehydrogenase/reductase SDR family member on chromosome X	NC_035109.1	318339172	318420307	7	13.099	0.25208	0.23252	7.98	0.26414	0.3176	6.243	0.1974	0.19382
LOC5574031	3	UNK	AaeL_AAEL010876, AAEL010876, AAEL012403	uncharacterized LOC5574031	NC_035109.1	318461036	318496256	5	7.243	0.30862	0.29887	5.81	0.22126	0.23137	7.877	0.24435	0.17198
LOC5572708	3	DIV	AaeL_AAEL009976, AAEL009976, AAEL010871, AAEL010873	formin-J	NC_035109.1	319172898	319213903	10	10.311	0.2734	0.23871	5.501	0.17473	0.14466	5.793	0.17668	0.19544
LOC5564812	3	UNK	AaeL_AAEL014634, AAEL009785, AAEL014634	uncharacterized LOC5564812	NC_035109.1	319542704	319617628	7	5.082	0.26788	0.26911	6.988	0.24505	0.2153	4.363	0.22302	0.20807
LOC5572402	3	DIV	AaeL_AAEL009786, AAEL009786	zinc finger protein 853	NC_035109.1	319649727	319665447	2	4.834	0.26683	0.26246	6.455	0.16625	0.14851	4.527	0.15175	0.1258
LOC5572397	3	LIPID	AaeL_AAEL009806, AAEL009806	low-density lipoprotein receptor-related protein 6	NC_035109.1	319692978	319889678	6	7.584	0.20141	0.24064	4.507	0.16494	0.15491	5.977	0.17836	0.22266
LOC5564363	3	SIGT	AaeL_AAEL013786, AAEL013786	protein enhancer of sevenless 2B	NC_035109.1	319938548	320104522	9	4.654	0.2065	0.15834	5.555	0.22036	0.23437	6.594	0.16785	0.15116
LOC5564361	3	DIV	AaeL_AAEL014395, AAEL011841, AAEL014395	cholinephosphotransferase 1	NC_035109.1	320156055	320235378	9	5.794	0.18922	0.21121	5.405	0.10632	0.12001	8.292	0.1572	0.20389
LOC5575463	3	DIV	AaeL_AAEL011838, AAEL011838	SET and MYND domain-containing protein 4	NC_035109.1	320277209	320309585	3	4.572	0.20282	0.20191	5.282	0.13955	0.13612	4.486	0.17427	0.17515
LOC110678190	3	UNK		uncharacterized LOC110678190	NC_035109.1	320343788	320389128	3	9.245	0.22517	0.20419	4.18	0.30107	0.33309	5.74	0.19839	0.15425
LOC5571969	3	TRP	AaeL_AAEL015542, AAEL009450, AAEL015542	potassium voltage-gated channel subfamily KQT member 2	NC_035109.1	320790379	321285069	10	8.375	0.17067	0.21263	4.05	0.25685	0.28709	10.821	0.1277	0.15098
LOC5571970	3	DIV	AaeL_AAEL009455, AAEL009455	SKI/DACH domain-containing protein 1	NC_035109.1	321378693	321670442	6	7.21	0.28002	0.29658	5.675	0.16204	0.21676	6.865	0.13385	0.20882
LOC5571975	3	UNK	AaeL_AAEL009454, AAEL009454	uncharacterized LOC5571975	NC_035109.1	321533914	321546979	3	7.922	0.26507	0.28634	5.675	0.16204	0.21676	6.886	0.12863	0.21467
LOC5576762	3	UNK	AaeL_AAEL012745, AAEL012745	uncharacterized LOC5576762	NC_035109.1	322097774	322119025	5	4.567	0.16107	0.18144	4.505	0.13443	0.07963	9.477	0.10915	0.19016
LOC5565722	3	RRTT	AaeL_AAEL004950, AAEL004950	zinc finger and SCAN domain-containing protein 2	NC_035109.1	322569299	322581468	6	4.59	0.2736	0.23708	4.475	0.25767	0.23483	12.307	0.18717	0.22284
LOC5565732	3	UNK	AaeL_AAEL004960, AAEL004960	uncharacterized LOC5565732	NC_035109.1	323132477	323133546	2	4.557	0.28858	0.18079	6.863	0.20749	0.15963	5.022	0.21681	0.18934
LOC5565739	3	RRTT	AaeL_AAEL004942, AAEL004942	ATP-dependent helicase brm	NC_035109.1	323142846	323173778	5	4.806	0.22856	0.156	7.387	0.16375	0.16387	7.06	0.19287	0.22402
LOC5565741	3	DIV	AaeL_AAEL004967, AAEL004967	inositol monophosphatase 2	NC_035109.1	323165633	323166890	2	4.072	0.15585	0.0672	4.033	0.1171	0.09365	9.126	0.24413	0.25523
LOC110677743	3	DIV		methyltransferase-like protein 25	NC_035109.1	323187829	323189416	2	5.94	0.17475	0.06737	7.55	0.17584	0.06943	5.155	0.21995	0.18971
LOC5565728	3	ReDox	AaeL_AAEL004941, AAEL004941, CYP6AK1	probable cytochrome P450 6g2	NC_035109.1	323189211	323207072	7	6.966	0.21835	0.0757	5.98	0.13188	0.08637	5.61	0.18864	0.21183
LOC5565802	3	TRP	AaeL_AAEL005011, AAEL005011	protein sax-3	NC_035109.1	324313203	325121808	17	5.237	0.25164	0.18891	9.065	0.22158	0.18266	5.984	0.21824	0.18802
LOC5565800	3	DIV	AaeL_AAEL005003, AAEL005003	CBL-interacting protein kinase 18	NC_035109.1	325184916	325253098	7	5.584	0.23984	0.18133	10.696	0.21438	0.22118	5.866	0.19119	0.22424
LOC5565799	3	TRP	NA	ionotropic glutamate receptor	NA	325202859	325231402	NA	5.51	0.22588	0.17387	11.232	0.21858	0.21558	5.669	0.17676	0.22791
LOC5565805	3	RRTT	AaeL_AAEL005009, AAEL005009	protein groucho	NC_035109.1	325405143	325520808	17	5.663	0.22845	0.1974	7.253	0.22254	0.22517	5.152	0.20407	0.21039
LOC5571032	3	UNK	AaeL_AAEL008761, AAEL008761	uncharacterized LOC5571032	NC_035109.1	326007874	326050554	4	5.363	0.29467	0.24525	5.594	0.21435	0.183	5.17	0.17034	0.11226
LOC5571034	3	MET	AaeL_AAEL008757, AAEL008757	venom carboxylesterase-6	NC_035109.1	326023639	326025510	3	4.858	0.31086	0.2575	4.008	0.21057	0.18488	5.198	0.19285	0.10678
LOC5571029	3	RRTT	AaeL_AAEL008759, AAEL008759	bromodomain-containing protein 4B	NC_035109.1	326351202	326387376	4	5.137	0.2289	0.13511	5.186	0.17224	0.19201	4.413	0.21757	0.2127
LOC5569796	3	RRTT	AaeL_AAEL001317, AAEL001317	ATP-dependent RNA helicase DDX42	NC_035109.1	327108754	327119289	5	10.052	0.2366	0.25834	12.688	0.16847	0.15767	6.066	0.11834	0.18957
LOC5569795	3	DIV	AaeL_AAEL001322, AAEL001322	telomere-associated protein RIF1	NC_035109.1	327128392	327145585	7	6.824	0.22385	0.21092	8.591	0.14655	0.19679	7.347	0.13447	0.12679
LOC5569794	3	DIV	AaeL_AAEL001299, AAEL001299	patched domain-containing protein 3	NC_035109.1	327151042	327475689	9	9.44	0.25662	0.20971	9.443	0.20599	0.18881	5.887	0.1887	0.22141
LOC5572184	3	TRP	AaeL_AAEL009600, AAEL009600, AAEL010715, AAEL010719, AaEcR, ECR_AEDAE, EcR, EcRA, EcRH, NR1H1	ecdysone receptor	NC_035109.1	327530790	328285750	12	10.142	0.13335	0.17276	4.795	0.13887	0.16155	7.12	0.15884	0.18565
LOC5573790	3	TRP	AaeL_AAEL010716, AAEL010716	protein transport protein Sec61 subunit alpha	NC_035109.1	327816869	327825374	3	12.996	0.19929	0.2631	7.465	0.20091	0.21878	7.374	0.19455	0.2512
LOC5574781	3	PROT	AaeL_AAEL011413, AAEL011413	E3 ubiquitin-protein ligase RNF25	NC_035109.1	328905128	328917196	5	6.222	0.22217	0.13711	4.997	0.18922	0.10581	10.7	0.18067	0.17808
LOC5578347	3	MET	AaeL_AAEL003545, AAEL003545	liver carboxylesterase 4	NC_035109.1	329403566	329430220	7	8.733	0.25203	0.25666	6.073	0.16282	0.16599	5.562	0.19378	0.2465
LOC5567216	3	RRTT	AaeL_AAEL000893, AAEL000893	SOX domain-containing protein dichaete	NC_035109.1	333083184	333085323	1	5.163	0.23831	0.18491	5.195	0.1421	0.11085	4.423	0.16958	0.17258
LOC5567214	3	RRTT	AaeL_AAEL000864, AAEL000864	transcription factor SOX-3	NC_035109.1	333850054	333904060	2	8.651	0.22119	0.18351	5.782	0.19542	0.1572	6.364	0.16461	0.18151
LOC5567215	3	TRP	AaeL_AAEL000863, AAEL000863	pickpocket protein 28	NC_035109.1	333861556	333864180	2	7.045	0.23583	0.20706	6.148	0.19609	0.15919	6.84	0.16258	0.18091
LOC5567213	3	DIV	AaeL_AAEL000895, AAEL000895	peroxisome biogenesis factor 1	NC_035109.1	334014365	334048802	11	5.625	0.21221	0.11605	12.69	0.1816	0.06812	5.11	0.15098	0.18032
LOC5567198	3	DIV	AaeL_AAEL000908, AAEL000868, AAEL000891, AAEL000908	whirlin	NC_035109.1	334558059	335064757	21	4.962	0.19485	0.22317	4.395	0.18957	0.20666	8.651	0.17843	0.21815
LOC5567193	3	UNK	AaeL_AAEL000861, AAEL000861	uncharacterized LOC5567193	NC_035109.1	335107653	335119459	6	4.876	0.17025	0.15451	6.425	0.12619	0.24318	6.975	0.16833	0.19338
LOC5567191	3	DIV	AaeL_AAEL000915, AAEL000915	proprotein convertase subtilisin/kexin type 5	NC_035109.1	335133735	335136539	6	5.572	0.18002	0.17205	4.945	0.09565	0.16841	10.154	0.05755	0.19544
LOC5567249	3	CYT/STR	AaeL_AAEL000860, AAEL000860	protein unzipped	NC_035109.1	335611134	335951315	12	8.875	0.18541	0.22881	4.323	0.19398	0.22645	6.489	0.12349	0.16632
LOC5567176	3	DIV	AaeL_AAEL000856, AAEL000856	protein germ cell-less	NC_035109.1	335973413	336013017	8	5.7	0.1187	0.22121	4.633	0.05635	0.11755	8.667	0.09048	0.19493
LOC5571211	3	UNK	AaeL_AAEL008894, AAEL008894	uncharacterized LOC5571211	NC_035109.1	336154009	336733031	8	4.96	0.21726	0.21945	5.345	0.16687	0.17419	4.641	0.11021	0.16329
LOC5571209	3	DIV	AaeL_AAEL008903, AAEL008892, AAEL008903	zinc finger protein 676	NC_035109.1	336985627	337024417	5	11.182	0.20298	0.25329	7.87	0.10411	0.24356	5.679	0.17296	0.2115
LOC5571202	3	TRP	AaeL_AAEL008902, AAEL008902	probable cation-transporting ATPase 13A3	NC_035109.1	337103897	337147351	3	15.992	0.12221	0.24197	6.468	0.07914	0.12858	5.737	0.08246	0.11968
LOC5571203	3	DIV	AaeL_AAEL008898, AAEL008898	sulfotransferase 1 family member D1	NC_035109.1	337158706	337165423	3	15.573	0.11419	0.31848	6.94	0.12411	0.16797	5.995	0.11805	0.16633
LOC5571204	3	RRTT	AaeL_AAEL008905, AAEL008905	host cell factor	NC_035109.1	337176107	337227044	13	15.623	0.09456	0.20713	6.208	0.10921	0.14483	10.242	0.04724	0.13765
LOC5571208	3	PROT	AaeL_AAEL008893, AAEL008893	xaa-Pro dipeptidase	NC_035109.1	337232944	337598644	11	12.155	0.15814	0.23196	10.431	0.16653	0.21967	12.962	0.09806	0.20419
LOC5571205	3	MIT	AaeL_AAEL008901, AAEL008901	FAST kinase domain-containing protein 3, mitochondrial	NC_035109.1	337241507	337244454	2	10.209	0.11604	0.23647	7.336	0.1498	0.20505	11.591	0.00792	0.21777
LOC5571206	3	UNK	AaeL_AAEL008895, AAEL008895	hypothetical LOC5571206	NC_035109.1	337257133	337258445	3	10.252	0.16309	0.24198	20.29	0.24168	0.36734	15.538	0.17703	0.20362
LOC5571199	3	DIV	AaeL_AAEL008896, AAEL008896, AAEL008897	zinc finger protein 350	NC_035109.1	337601616	337603596	4	6.293	0.29505	0.3029	8.878	0.27369	0.2785	6.649	0.14967	0.20022
LOC110673992	3	RRTT	AAEL011904	zinc finger and SCAN domain-containing protein 31-like	NC_035109.1	337613213	337615309	4	11.05	0.28173	0.18402	8.245	0.17593	0.11365	6.428	0.16703	0.12886
LOC5575528	3	DIV	AaeL_AAEL011911, AAEL011911	zinc finger protein 449	NC_035109.1	337625668	337629620	4	6.302	0.30153	0.22857	7.367	0.17761	0.16505	4.395	0.17832	0.19419
LOC5575534	3	UNK	AaeL_AAEL011910, AAEL011910	uncharacterized LOC5575534	NC_035109.1	337703971	337793467	5	6.948	0.15153	0.19412	5.581	0.12014	0.13099	4.374	0.12874	0.14047
LOC5575535	3	TRP	AaeL_AAEL011905, AAEL011905	myosin-IB	NC_035109.1	337819611	337966222	12	6.719	0.18545	0.26003	7.085	0.13844	0.18091	9.2	0.20647	0.17396
LOC5571908	3	UNK	AaeL_AAEL009405, AAEL009391, AAEL009405	uncharacterized LOC5571908	NC_035109.1	338101144	338147293	6	5.001	0.20227	0.22336	4.777	0.15782	0.17402	7.215	0.17558	0.10786
LOC5574819	3	UNK	AaeL_AAEL002480, AAEL002480	uncharacterized LOC5574819	NC_035109.1	338159249	338171492	5	6.85	0.22104	0.20945	4.3	0.26884	0.27682	6.815	0.18278	0.11371
LOC5574818	3	CSR	NA	odorant receptor	NA	338176483	338178565	NA	4.94	0.30091	0.21997	7.19	0.19291	0.18353	8.984	0.34909	0.25352
LOC5574816	3	MET	AaeL_AAEL002464, AAEL002464	V-type proton ATPase subunit F	NC_035109.1	338190478	338191479	5	4.85	0.22996	0.19293	5.67	0.19102	0.18373	8.593	0.21076	0.14811
LOC5574815	3	RRTT	AaeL_AAEL002488, AAEL002488	ATP-dependent RNA helicase Ddx1	NC_035109.1	338192360	338206962	3	5.089	0.24534	0.17203	5.513	0.19421	0.13939	5.647	0.20048	0.26241
LOC5576906	3	DIV	AaeL_AAEL012851, AAEL012851	periodic tryptophan protein 1 homolog	NC_035109.1	339280452	339297273	6	7.898	0.1765	0.20774	4.79	0.11264	0.17818	7.334	0.16301	0.17417
LOC5577744	3	DIV	AaeL_AAEL003292, AAEL003292, AAEL003304	SLIT-ROBO Rho GTPase-activating protein 1	NC_035109.1	339822250	340129745	21	5.954	0.17023	0.20536	4.576	0.15127	0.14497	11.421	0.15275	0.17508
LOC5577758	3	SIGT	AaeL_AAEL003301, AAEL003301	ras-related protein Rap-1b	NC_035109.1	340372276	340809165	8	7.064	0.16981	0.16919	6.831	0.11644	0.16486	5.744	0.11224	0.1344
LOC5577761	3	DIV	AaeL_AAEL003298, AAEL003298	membrane-bound alkaline phosphatase	NC_035109.1	340509384	340511163	2	4.753	0.19315	0.1972	6.3	0.1226	0.15476	4.538	0.1775	0.19464
LOC5577763	3	DIV	AaeL_AAEL003286, AAEL003286, AAEL003317	membrane-bound alkaline phosphatase	NC_035109.1	340511335	340513713	3	4.25	0.21134	0.19813	5.778	0.13661	0.17692	4.19	0.12912	0.15044
LOC5577765	3	DIV	AaeL_AAEL003309, AAEL003309, AAEL003313	alkaline phosphatase	NC_035109.1	340514382	340542206	4	6.719	0.21806	0.23921	6.68	0.12762	0.16462	6.001	0.10718	0.13687
LOC5579092	3	DIV	AaeL_AAEL003819, AAEL003819, AAEL016987	serine/threonine-protein kinase ULK2	NC_035109.1	342269568	342435329	15	5.144	0.2105	0.17625	9.248	0.1614	0.2056	7.023	0.12386	0.14288
LOC5579091	3	DIV	AaeL_AAEL003859, AAEL003859	trophoblast glycoprotein	NC_035109.1	342318151	342375526	7	4.816	0.23421	0.18123	4.645	0.19224	0.20974	8.978	0.10664	0.18428
LOC5579101	3	UNK	AaeL_AAEL003842, AAEL003842	uncharacterized LOC5579101	NC_035109.1	342440863	342568779	9	8.362	0.16156	0.15142	6.152	0.10265	0.14673	4.299	0.14401	0.13122
LOC5579103	3	DIV	AaeL_AAEL003855, AAEL003855	protein flightless-1	NC_035109.1	342659326	342678556	6	9.786	0.20587	0.23774	7.389	0.16305	0.16973	4.962	0.163	0.15129
LOC5579104	3	MIT	AaeL_AAEL003858, AAEL003858, U466_AEDAE	essential MCU regulator, mitochondrial	NC_035109.1	342678861	342679557	1	9.723	0.20909	0.20863	5	0.10482	0.20169	4.587	0.09106	0.05936
LOC5579118	3	TRP	AaeL_AAEL003860, AAEL003854, AAEL003860	sodium-dependent neutral amino acid transporter B(0)AT3	NC_035109.1	342877863	342984320	15	12.886	0.19435	0.19528	8.29	0.12511	0.12049	4.568	0.15504	0.14398
LOC5579120	3	DIV	AaeL_AAEL003815, AAEL003815	zinc finger protein 711	NC_035109.1	343023234	343036974	6	10.016	0.18727	0.21808	6.632	0.12217	0.16042	4.273	0.10671	0.07223
LOC5579127	3	RRTT	AaeL_AAEL003853, AAEL003853	nephrin	NC_035109.1	343201910	343857865	24	12.05	0.17572	0.22103	7.95	0.13235	0.15749	6.494	0.11691	0.10708
LOC5572093	3	MET	AaeL_AAEL009507, AAEL009507	glucose-6-phosphate 1-dehydrogenase	NC_035109.1	344789692	344815313	6	10.324	0.1957	0.29529	5.84	0.20442	0.26598	5.154	0.23042	0.22761
LOC5572091	3	DIV	AaeL_AAEL009512, AAEL009512	glycosylphosphatidylinositol anchor attachment 1 protein	NC_035109.1	344850978	344860573	3	8.612	0.18697	0.22213	7.775	0.15294	0.14452	5.988	0.09956	0.07383
LOC5572085	3	DIV	AaeL_AAEL009502, AAEL009502	zinc finger protein 234	NC_035109.1	344944651	344946901	2	5.94	0.20406	0.1768	7.352	0.21047	0.19531	4.273	0.2189	0.22244
LOC5572081	3	MIT	AaeL_AAEL009501, AAEL009501	methylglutaconyl-CoA hydratase, mitochondrial	NC_035109.1	344951990	344953199	2	8.1	0.24222	0.26706	4.42	0.133	0.11495	4.445	0.15422	0.16982
LOC5572080	3	DIV	AaeL_AAEL009497, AAEL009497	probable phosphomannomutase	NC_035109.1	344953186	344954257	1	6.835	0.33064	0.36968	5.103	0.16719	0.16427	4.87	0.2816	0.28887
LOC5566064	3	DIV	AaeL_AAEL005149, AAEL005149	liprin-beta-2	NC_035109.1	345698801	346097626	16	5.082	0.24334	0.26327	6.2	0.2425	0.21234	4.383	0.18551	0.21137
LOC5566043	3	UNK	AaeL_AAEL005132, AAEL005132	uncharacterized LOC5566043	NC_035109.1	346102226	346106945	2	6.07	0.20855	0.26102	5.23	0.17828	0.19939	6.298	0.23537	0.27719
LOC5566058	3	DIV	AaeL_AAEL005148, AAEL005148	probable tubulin polyglutamylase TTLL1	NC_035109.1	346776961	346784583	7	8.704	0.28071	0.23422	8.64	0.20269	0.14481	6.115	0.1671	0.19793
LOC5566059	3	ReDox	AaeL_AAEL005143, AAEL005143	cytochrome b-c1 complex subunit 8	NC_035109.1	346789754	346790583	4	6.45	0.26286	0.20365	5.06	0.16004	0.13439	4.81	0.09742	0.12879
LOC5566055	3	MIT	AaeL_AAEL005150, AAEL005150	probable 39S ribosomal protein L23, mitochondrial	NC_035109.1	346792261	346799139	3	4.897	0.13433	0.15568	5.39	0.15927	0.15379	4.89	0.16567	0.21388
LOC5566051	3	CYT/STR	AaeL_AAEL005135, AAEL005135, AAEL005144	mucin-5AC	NC_035109.1	346885841	347093560	11	4.893	0.09819	0.14306	6.985	0.04578	0.13421	16.015	0.0985	0.17218
LOC5566052	3	DIV	AaeL_AAEL005142, AAEL005142	CD151 antigen	NC_035109.1	347103627	347384214	13	5.538	0.18812	0.1972	4.568	0.15958	0.19407	11.144	0.14176	0.21245
LOC23687872	3	MET	AaeL_AAEL017452, AAEL017452, FOHSDR-4	farnesol dehydrogenase-like	NC_035109.1	347303968	347305072	2	4.392	0.22895	0.19555	4.425	0.14303	0.15967	10.858	0.1678	0.18494
LOC5578077	3	DIV	AaeL_AAEL003421, AAEL003421	inactive pancreatic lipase-related protein 1	NC_035109.1	348266083	348267457	4	6.74	0.20979	0.22824	6.013	0.14092	0.15533	10.908	0.07347	0.20666
LOC5578081	3	TRP	AaeL_AAEL003433, AAEL003433	copper-transporting ATPase 1	NC_035109.1	348335233	348389492	10	6.983	0.27789	0.30329	4.659	0.22677	0.25042	6.736	0.08084	0.18663
LOC5578093	3	RRTT	AaeL_AAEL003449, AAEL003449	structural maintenance of chromosomes protein 2	NC_035109.1	348720747	348737493	4	4.743	0.26814	0.19032	4.334	0.15288	0.15815	7.061	0.06261	0.15836
LOC5578095	3	ncRNA	AAEL026905	LncRNA	NC_035109.1	348887920	348889837	3	6.445	0.16033	0.23813	7.835	0.09786	0.14532	8.118	0.04895	0.1394
LOC5578097	3	RRTT	AaeL_AAEL003436, AAEL003436	transcription factor collier	NC_035109.1	348994871	349212836	15	5.348	0.16812	0.13134	5.187	0.1246	0.15734	11.247	0.05463	0.15497
LOC110678349	3	DIV		zinc finger protein 227-like	NC_035109.1	349235313	349252202	3	4.72	0.16027	0.14831	4.84	0.14079	0.17994	5.23	0.08098	0.16323
LOC5578100	3	DIV	AaeL_AAEL003437, AAEL003437, PrBP	probable cGMP 3',5'-cyclic phosphodiesterase subunit delta	NC_035109.1	349259815	349261112	3	5.117	0.17599	0.23655	6.04	0.18789	0.18564	5.087	0.03979	0.11214
LOC5578107	3	RRTT	AaeL_AAEL003407, AAEL003407, AAEL003414	RNA-binding protein 24-A	NC_035109.1	349346815	349613123	10	11.489	0.15496	0.14199	4.35	0.26475	0.17855	10.268	0.05947	0.12849
LOC5578108	3	UNK	AaeL_AAEL003404, AAEL003404	uncharacterized LOC5578108	NC_035109.1	349636515	349646599	6	4.651	0.28363	0.2775	6.579	0.22057	0.22396	11.719	0.15241	0.24367
LOC110678635	3	UNK	AAEL019730	uncharacterized LOC110678635	NC_035109.1	349656138	349659142	3	4.821	0.30268	0.31641	6.221	0.25694	0.28665	13.252	0.19286	0.30359
LOC110678663	3	UNK	AAEL020004	uncharacterized LOC110678663	NC_035109.1	349703306	349704406	2	5.413	0.26873	0.18673	5.028	0.18544	0.15214	11.343	0.10932	0.24024
LOC5578110	3	DIV		prominin-1	NC_035109.1	349714390	349749294	9	4.458	0.20031	0.15981	7.1	0.12786	0.11281	12.644	0.05096	0.1463
LOC5578112	3	APOP	AaeL_AAEL003439, AAEL003439, CASPS18	caspase	NC_035109.1	349766571	349767772	2	4.134	0.25514	0.25291	4.76	0.18207	0.20836	10.379	0.11087	0.23054
LOC5578113	3	UNK	AaeL_AAEL003442, AAEL003442	uncharacterized LOC5578113	NC_035109.1	349768443	349775686	3	5.197	0.2105	0.24157	4.398	0.17645	0.19015	7.818	0.03676	0.14979
LOC5578114	3	MIT	AaeL_AAEL003443, AAEL003443	L-threonine 3-dehydrogenase, mitochondrial	NC_035109.1	349776023	349789479	3	5.223	0.22004	0.22434	6.92	0.14974	0.14221	10.367	0.05436	0.17293
LOC5578119	3	DIV	AaeL_AAEL003412, AAEL003412	carboxy-terminal domain RNA polymerase II polypeptide A small phosphatase 1	NC_035109.1	349919118	350120577	6	8.313	0.21602	0.14492	5.915	0.14044	0.13317	12.698	0.0443	0.14276
LOC5578124	3	UNK	AaeL_AAEL003419, AAEL003419	uncharacterized LOC5578124	NC_035109.1	350343449	350395329	5	6.875	0.22699	0.22148	4.62	0.21683	0.21851	9.841	0.15792	0.1453
LOC5580214	3	DIV	AaeL_AAEL011918, AAEL011918, iPLA-1, iPLA-2, iPLA-3	patatin-like phospholipase domain-containing protein 3	NC_035109.1	350986650	351054970	11	7.167	0.18286	0.19343	9.075	0.12824	0.12802	6.629	0.12142	0.16193
LOC5580215	3	TRP	AaeL_AAEL011924, AAEL011924	two pore potassium channel protein sup-9	NC_035109.1	351064520	351066536	6	4.31	0.17086	0.17923	4.09	0.16001	0.22265	12.32	0.08107	0.19727
LOC5580219	3	PROT	AaeL_AAEL011929, AAEL011929	chymotrypsin-2	NC_035109.1	351294956	351295953	2	6.01	0.06642	0.15095	4.1	0.04046	0.10571	5.49	0.05208	0.11032
LOC5580220	3	PROT	AaeL_AAEL011916, AAEL011916	chymotrypsin-2	NC_035109.1	351306416	351307482	2	4.52	0.2187	0.23635	5.7	0.18523	0.17789	6.715	0.15952	0.16814
LOC5580223	3	PROT	AaeL_AAEL011922, AAEL011922	chymotrypsin-2	NC_035109.1	351331708	351332773	3	4.979	0.16129	0.16533	4.498	0.15997	0.18828	7.491	0.19162	0.20046
LOC23687515	3	DIV	AaeL_AAEL017095, AAEL000286, AAEL017095	neuroligin-1	NC_035109.1	351410501	352231239	18	8.822	0.15275	0.12902	11.395	0.10986	0.11582	6.101	0.14391	0.14683
LOC5568262	3	RRTT	AaeL_AAEL006690, AAEL006690	protein bric-a-brac 1	NC_035109.1	352884502	352905052	3	5.595	0.12384	0.18167	5.242	0.11038	0.10479	5.298	0.12696	0.16996
LOC5568253	3	CYT/STR	AaeL_AAEL006699, AAEL006699	ficolin-3	NC_035109.1	353356855	353357973	4	4.553	0.21468	0.22504	5.31	0.19174	0.19304	5.668	0.2016	0.22168
LOC5568254	3	DIV	AaeL_AAEL006702, AAEL006702	angiopoietin-related protein 6	NC_035109.1	353375731	353376853	2	4.282	0.17473	0.16641	4.773	0.14938	0.15914	6.097	0.24595	0.26033
LOC5568255	3	DIV	AaeL_AAEL006704, AAEL006704	angiopoietin-2	NC_035109.1	353440800	353442172	4	4.76	0.1795	0.16308	4.425	0.12315	0.1115	6.073	0.21944	0.25371
LOC5574699	3	DIV	AaeL_AAEL011332, AAEL006695, AAEL011332	MOXD1 homolog 2	NC_035109.1	353495146	353878589	11	5.939	0.20388	0.18198	5.953	0.17031	0.14919	8.14	0.17582	0.21715
LOC5574698	3	UNK	AaeL_AAEL011331, AAEL011331	uncharacterized LOC5574698	NC_035109.1	353862251	353865101	1	5.335	0.21409	0.19589	5.689	0.17514	0.16222	7.387	0.16818	0.21447
LOC5574695	3	UNK	AaeL_AAEL011333, AAEL011333	uncharacterized LOC5574695	NC_035109.1	353894984	353897945	1	7.186	0.25041	0.25977	5.742	0.21664	0.19796	6.636	0.16111	0.20848
LOC5574696	3	UNK	AaeL_AAEL011337, AAEL011337	uncharacterized LOC5574696	NC_035109.1	353934384	353935468	1	8.307	0.26353	0.2438	5.807	0.22518	0.23931	4.773	0.18148	0.16471
LOC5574694	3	CYT/STR	AaeL_AAEL011335, AAEL011335	peritrophin-48	NC_035109.1	354059908	354061069	3	9.075	0.22741	0.31935	6.715	0.19455	0.24961	6.446	0.10665	0.15894
LOC5578723	3	DIV	AaeL_AAEL013836, AAEL013836	MOXD1 homolog 2	NC_035109.1	355277582	355922345	8	4.565	0.28386	0.25811	4.75	0.26332	0.25512	8.065	0.23116	0.24765
LOC23687669	3	IMM	AaeL_AAEL017249, AAEL017249, SRPN24	serpin B8	NC_035109.1	355409673	355410915	2	4.627	0.28832	0.27355	4.043	0.22937	0.24148	8.538	0.21922	0.24742
LOC5571240	3	RRTT	AaeL_AAEL008935, AAEL008935	trithorax group protein osa	NC_035109.1	356261630	356264561	2	7.203	0.23711	0.27296	5.287	0.19327	0.21404	4.704	0.21317	0.19665
LOC5569968	3	DIV	AaeL_AAEL008054, AAEL008054	protein scylla	NC_035109.1	358547344	358557127	5	6.268	0.1462	0.19326	8.35	0.1351	0.18833	4.929	0.12265	0.0956
LOC5574072	3	UNK	AaeL_AAEL010909, AAEL010909	hypothetical LOC5574072	NC_035109.1	359851469	359852606	2	9.02	0.19482	0.18579	7.945	0.18493	0.14995	9.845	0.15962	0.15553
LOC5574073	3	DIV	AaeL_AAEL010911, AAEL010911, dbo	kelch-like protein diablo	NC_035109.1	359881760	359892796	5	12.432	0.17705	0.20638	5.57	0.16677	0.15224	4.847	0.14822	0.13743
LOC5574074	3	PROT	AaeL_AAEL010912, AAEL010912	venom dipeptidyl peptidase 4	NC_035109.1	359927010	360022693	9	6.989	0.21159	0.22842	9.722	0.22217	0.23624	6.746	0.09918	0.17965
LOC5568521	3	MET	AaeL_AAEL006928, AAEL006928	dihydrolipoyl dehydrogenase, mitochondrial	NC_035109.1	361315344	361339733	4	5.388	0.24101	0.25893	7.787	0.17998	0.20442	7.472	0.20055	0.19608
LOC5568520	3	RRTT	AaeL_AAEL006931, AAEL006931	polyadenylate-binding protein-interacting protein 1	NC_035109.1	361348364	361397399	10	7.084	0.17329	0.18379	4.64	0.126	0.14505	14.66	0.11112	0.13162
LOC5568522	3	RRTT	AaeL_AAEL006934, AAEL006934, MED19	mediator of RNA polymerase II transcription subunit 19	NC_035109.1	361417255	361428547	4	6.633	0.21633	0.21725	9.18	0.16874	0.1926	13.16	0.12336	0.16344
LOC5568519	3	DIV	AaeL_AAEL006933, AAEL006927, AAEL006933	AF4/FMR2 family member 4	NC_035109.1	361436236	361928348	9	5.985	0.19477	0.2221	6.47	0.10714	0.15363	10.121	0.12021	0.14733
LOC5566901	3	DIV	AaeL_AAEL000854, AAEL000854	fumarylacetoacetate hydrolase domain-containing protein 2A	NC_035109.1	362027629	362032203	5	5.046	0.16997	0.24513	10.555	0.12125	0.25235	4.087	0.07158	0.04557
LOC5566900	3	DIV	AaeL_AAEL000824, AAEL000824	probable serine/threonine-protein kinase kinX	NC_035109.1	362039781	362217263	8	6.26	0.16756	0.21829	5.037	0.15135	0.1589	9.685	0.06821	0.13264
LOC5566897	3	CSR	AaeL_AAEL000837, AAEL000837	general odorant-binding protein 45-like	NC_035109.1	362393451	362394438	2	5.517	0.1391	0.29273	5.938	0.11797	0.21865	7.12	0.17695	0.15176
LOC5566895	3	CSR	AaeL_AAEL000846, AAEL000846	general odorant-binding protein 45-like	NC_035109.1	362411314	362412429	2	4.497	0.25006	0.28738	5.727	0.23897	0.23641	10.094	0.18035	0.22999
LOC5566894	3	CSR	AaeL_AAEL000796, AAEL000796	general odorant-binding protein 45-like	NC_035109.1	362431279	362432387	2	5.157	0.28444	0.32631	6.22	0.20231	0.25332	8.803	0.18408	0.22358
LOC5566893	3	UNK	AaeL_AAEL000851, AAEL000851	uncharacterized LOC5566893	NC_035109.1	362550224	362587729	6	9.278	0.13328	0.20586	4.987	0.1714	0.19209	11.847	0.14109	0.12918
LOC5566875	3	DIV	AaeL_AAEL000840, AAEL000840	phosphatidylinositol 4,5-bisphosphate 5-phosphatase A	NC_035109.1	362700817	362761690	10	5.649	0.18429	0.2274	4.957	0.14226	0.16044	9.853	0.15509	0.19806
LOC5566872	3	PROT	AaeL_AAEL000850, AAEL000850	tyrosine kinase receptor Cad96Ca	NC_035109.1	363473060	363537453	7	5.82	0.23133	0.15596	4.38	0.28118	0.26494	22.317	0.05473	0.19213
LOC5566871	3	DIV	AaeL_AAEL000845, AAEL000845	phosphatidylinositol phosphatase PTPRQ	NC_035109.1	363551303	363581993	14	4.953	0.31067	0.22983	6.312	0.21597	0.17402	19.706	0.05468	0.24951
LOC5566870	3	DIV	AaeL_AAEL000836, AAEL000836	spermatogenesis-associated protein 5-like protein 1	NC_035109.1	363594086	363611617	2	4.84	0.23693	0.17667	4.359	0.22298	0.21147	21.221	0.22953	0.26665
LOC5566864	3	DIV	AaeL_AAEL000847, AAEL000847	UPF0587 protein GA18326	NC_035109.1	363796175	363798492	2	4.47	0.16347	0.10809	5.78	0.12898	0.13507	11.327	0.13274	0.15087
LOC5566857	3	ReDox	AaeL_AAEL000834, AAEL000834	senecionine N-oxygenase	NC_035109.1	363894690	363901819	4	5.303	0.21055	0.10773	4.26	0.13036	0.08312	12.06	0.08032	0.14603
LOC5566856	3	ReDox	AaeL_AAEL000797, AAEL000797	senecionine N-oxygenase	NC_035109.1	363906816	363908514	2	9.606	0.24122	0.14464	6.32	0.17576	0.12239	11.868	0.06252	0.17999
LOC5566858	3	ReDox	AaeL_AAEL000813, AAEL000813	senecionine N-oxygenase	NC_035109.1	363917266	363918891	2	4.108	0.34447	0.23354	8.22	0.23107	0.16078	14.328	0.05218	0.30082
LOC5566855	3	ReDox	AaeL_AAEL000820, AAEL000820	flavin-containing monooxygenase FMO GS-OX-like 6	NC_035109.1	363918928	363920324	1	4.855	0.30877	0.19437	9.07	0.20357	0.12679	11.107	0.09855	0.2588
LOC5566854	3	ReDox	AaeL_AAEL000829, AAEL000829	senecionine N-oxygenase	NC_035109.1	363934590	363936220	2	5.84	0.23635	0.12578	7.68	0.11854	0.06467	9.09	0.0458	0.16036
LOC5566852	3	DIV	AaeL_AAEL000805, AAEL000805, AAEL000819	protein ABHD17B	NC_035109.1	363951503	363995823	5	5.77	0.17285	0.10396	5.653	0.13806	0.07296	8.827	0.0719	0.12731
LOC23687549	3	CSR	NA	Or72	NA	365489685	365491994	NA	9.11	0.27434	0.33963	5.81	0.2282	0.26148	4.142	0.17553	0.18384
LOC5564593	3	RRTT	AaeL_AAEL004327, AAEL004327	valine--tRNA ligase	NC_035109.1	365723170	365735166	4	6.229	0.22083	0.1182	4.084	0.10157	0.06755	5.237	0.13893	0.14457
LOC5564598	3	CYT/STR	AaeL_AAEL004348, AAEL004348	titin homolog	NC_035109.1	365743935	365757832	3	6.969	0.31349	0.28035	7.932	0.25	0.21845	4.494	0.28454	0.28323
LOC5564580	3	DIV	AaeL_AAEL004330, AAEL004330	tetratricopeptide repeat protein 39B	NC_035109.1	365784307	365813236	9	4.878	0.21392	0.1946	4.3	0.16505	0.15555	5.23	0.14357	0.15912
LOC5564594	3	CYT/STR	AaeL_AAEL004337, AAEL004337, AAEL004346	SH3 and multiple ankyrin repeat domains protein 1	NC_035109.1	365899641	366377182	15	5.267	0.26258	0.23623	5.31	0.27676	0.24554	5.547	0.17303	0.19181
LOC5564575	3	Detox	AaeL_AAEL004341, AAEL004341	esterase B1	NC_035109.1	367368362	367370477	2	4.957	0.23553	0.26869	7.18	0.17303	0.21925	6.182	0.16244	0.21012
LOC5564758	3	ReDox	AaeL_AAEL014610, AAEL014610, CYP9J29	cytochrome P450 9e2	NC_035109.1	368646378	368648152	2	6.043	0.30651	0.29799	6.109	0.27494	0.25504	17.512	0.14441	0.29717
LOC5564760	3	ReDox	AaeL_AAEL014603, AAEL014603, CYP9J30	cytochrome P450 9e2	NC_035109.1	368656090	368657869	2	7.092	0.18848	0.24242	4.178	0.20247	0.22313	22.03	0.16964	0.24794
LOC5575094	3	RRTT	AaeL_AAEL011649, AAEL011649	helicase POLQ-like	NC_035109.1	368769986	368814211	7	7.437	0.28765	0.23962	5.625	0.19263	0.1591	8.032	0.17821	0.20143
LOC5568452	3	TRP	AaeL_AAEL006855, AAEL006855	UDP-xylose and UDP-N-acetylglucosamine transporter	NC_035109.1	369843652	369860505	4	4.054	0.2026	0.2534	5.13	0.24271	0.27211	6.48	0.15206	0.24338
LOC5577280	3	MET	AaeL_AAEL013132, AAEL013132	6-phosphofructo-2-kinase/fructose-2,6-bisphosphatase	NC_035109.1	370941853	371068079	12	6.861	0.13973	0.14082	4.25	0.103	0.11147	6.867	0.08848	0.09019
LOC5577278	3	RRTT	AaeL_AAEL013136, AAEL013136	chromodomain-helicase-DNA-binding protein Mi-2 homolog	NC_035109.1	371108096	371155564	5	6.372	0.20216	0.21942	6.072	0.19976	0.18734	4.108	0.16654	0.17035
LOC5577281	3	RRTT	AaeL_AAEL013134, AAEL013134	DNA-directed RNA polymerase I subunit RPA1	NC_035109.1	371166637	371200986	5	4.333	0.21457	0.20391	7.138	0.28127	0.24557	8.084	0.17321	0.19309
LOC5573260	3	TRP	AaeL_AAEL010359, AAEL010359	ATP-binding cassette sub-family F member 3	NC_035109.1	372039893	372056253	5	13.591	0.26317	0.25976	5.29	0.19111	0.19946	6.047	0.13322	0.16429
LOC5573258	3	RRTT	AaeL_AAEL010362, AAEL010362	putative tRNA pseudouridine synthase Pus10	NC_035109.1	372065864	372067828	3	4.668	0.23931	0.21758	4.012	0.19388	0.21241	6.292	0.22183	0.21598
LOC5573265	3	DIV	AaeL_AAEL010360, AAEL010360	cytosolic Fe-S cluster assembly factor NUBP1 homolog	NC_035109.1	372303692	372304888	1	4.833	0.26183	0.27567	4.59	0.2345	0.22567	6.28	0.2362	0.22784
LOC5576493	3	DIV	AaeL_AAEL002885, AAEL002885, AAEL010352	atypical protein kinase C	NC_035109.1	372500496	372954597	22	14.869	0.19996	0.23181	8.06	0.23555	0.26855	7.325	0.16324	0.17674
LOC5574205	3	DIV	AaeL_AAEL002307, AAEL002307	leucine-rich repeat neuronal protein 3	NC_035109.1	373158581	373202353	5	4.581	0.16201	0.12534	4.9	0.19267	0.11466	4.294	0.16893	0.22091
LOC5574189	3	TRP	AaeL_AAEL002313, AAEL002313	sugar transporter ERD6-like 2	NC_035109.1	374900797	374904110	3	4.902	0.27635	0.28185	9.29	0.18469	0.16785	4.141	0.13996	0.13866
LOC5574178	3	TRP	AaeL_AAEL002280, AAEL002280	CTL-like protein 2	NC_035109.1	375666069	375756938	12	4.782	0.14948	0.08845	4.025	0.07814	0.09478	4.313	0.15824	0.14066
LOC23687563	3	CSR	NA	Or102	NA	379217822	379219075	NA	5.022	0.36073	0.31779	5.49	0.28552	0.27083	8.4	0.24088	0.31015
LOC5567469	3	DIV	AaeL_AAEL000950, AAEL000950	protein LTV1 homolog	NC_035109.1	379856169	379879326	5	7.244	0.25881	0.10791	4.953	0.16421	0.10612	4.137	0.11774	0.12486
LOC5567467	3	TRP	AaeL_AAEL000967, AAEL000967	transmembrane channel-like protein 7	NC_035109.1	379899102	379999564	7	8.502	0.27532	0.20897	6.6	0.15752	0.14493	4.036	0.13015	0.12878
LOC5567468	3	TRP	AaeL_AAEL000956, AAEL000956	sorting nexin-8	NC_035109.1	380008626	380073169	9	8.99	0.22601	0.17651	4.623	0.16958	0.14351	4.183	0.15516	0.16471
LOC5567465	3	DIV	AaeL_AAEL000942, AAEL000942	ER membrane protein complex subunit 4	NC_035109.1	380089835	380090740	2	11.89	0.28067	0.26137	5.09	0.25747	0.19069	5.743	0.20834	0.21665
LOC5567464	3	TRP	AaeL_AAEL000930, AAEL000930	calcium channel flower	NC_035109.1	380115448	380142561	6	12.156	0.23628	0.24873	5.41	0.2766	0.36463	5.378	0.09551	0.1429
LOC5567461	3	RRTT	AaeL_AAEL000970, AAEL000970	transcription factor GAGA	NC_035109.1	380198569	380255455	7	7.585	0.21931	0.14696	4.39	0.11147	0.09362	5.221	0.0998	0.10502
LOC5567452	3	UNK	AaeL_AAEL000961, AAEL000961	uncharacterized LOC5567452	NC_035109.1	380289935	380342024	9	10.06	0.27588	0.25151	6.429	0.20586	0.19292	5.061	0.14615	0.17944
LOC5567458	3	DIV	AaeL_AAEL000943, AAEL000943	RWD domain-containing protein 2A	NC_035109.1	380290439	380325009	2	10.145	0.28635	0.24962	6.795	0.20683	0.19038	5.075	0.15625	0.18823
LOC5571923	3	DIV	AaeL_AAEL009402, AAEL009402	MAP kinase-activated protein kinase 2	NC_035109.1	380727512	380786167	9	7.535	0.23607	0.24089	5.33	0.23082	0.24585	4.06	0.17678	0.12653
LOC5571926	3	TRP	AaeL_AAEL009392, AAEL009392	exportin-5	NC_035109.1	380800392	380834387	7	9.183	0.25206	0.23102	7.17	0.17607	0.17668	5.191	0.13249	0.13834
LOC5571927	3	RRTT	AaeL_AAEL009403, AAEL009403	60S ribosomal protein L39	NC_035109.1	380837591	380838262	3	7.8	0.30209	0.2633	5.395	0.18974	0.24277	6.223	0.25893	0.22851
LOC5571928	3	UNK	AaeL_AAEL009413, AAEL009413	uncharacterized LOC5571928	NC_035109.1	380841377	380863878	2	8.108	0.25597	0.20978	6.56	0.23988	0.20081	4.977	0.15743	0.13551
LOC5571929	3	DIV	AaeL_AAEL009388, AAEL009388	coiled-coil domain-containing protein 22 homolog	NC_035109.1	380863842	380890452	6	8.563	0.23884	0.24105	7.845	0.21485	0.19802	5.573	0.15445	0.17307
LOC5571930	3	MET	AaeL_AAEL009389, AAEL009389	transaldolase	NC_035109.1	380913255	380923892	3	7.793	0.25888	0.23937	11.02	0.19721	0.21295	7.132	0.12672	0.14361
LOC5571931	3	RRTT	AaeL_AAEL009412, AAEL009412	eukaryotic translation initiation factor 2D	NC_035109.1	380924327	380934705	2	7.73	0.22861	0.23808	6.103	0.11591	0.12277	5.463	0.16383	0.17715
LOC110679043	3	RRTT	AaeL_AAEL007871, AAEL007871	anaphase-promoting complex subunit 10-like	NC_035109.1	381033321	381034129	2	5.96	0.30446	0.32237	12.78	0.09582	0.08232	5.235	0.18748	0.23141
LOC5569727	3	UNK	AaeL_AAEL007869, AAEL007869	uncharacterized LOC5569727	NC_035109.1	381034141	381035527	3	12.655	0.30372	0.30552	5.615	0.20214	0.19871	4.24	0.17295	0.17678
LOC5569728	3	MET		ornithine decarboxylase	NC_035109.1	381080963	381082574	0	7.645	0.28061	0.2935	5.67	0.20868	0.21935	4.463	0.12395	0.08509
LOC5568952	3	DIV	AaeL_AAEL007260, AAEL007260	zinc finger protein sens	NC_035109.1	389766998	389799589	6	6.08	0.26343	0.19955	6.005	0.27416	0.1973	6.11	0.14108	0.10231
LOC5571607	3	TRP	AaeL_AAEL009198, AAEL009197, AAEL009198	major facilitator superfamily domain-containing protein 8	NC_035109.1	390998455	391040213	9	4.1	0.24855	0.22291	4.02	0.15991	0.17111	4.993	0.14064	0.17452
LOC5565435	3	CYT/STR	AaeL_AAEL000636, AAEL000636	tenascin	NC_035109.1	393004076	393022532	7	5.744	0.31755	0.29966	4.848	0.23056	0.22754	4.14	0.22869	0.22289
LOC5565439	3	DIV	AaeL_AAEL000643, AAEL000643	zinc finger protein 436	NC_035109.1	395488256	395536575	10	8.241	0.18884	0.1556	6.355	0.12678	0.10758	5.694	0.18493	0.19072
LOC5565432	3	MET	AaeL_AAEL000639, AAEL000639	N-acetylgalactosaminyltransferase 6	NC_035109.1	395896182	395919416	5	4.102	0.1957	0.16928	4.182	0.15834	0.1695	5.158	0.1809	0.18872
LOC5567900	3	DIV	AaeL_AAEL006355, AAEL006355, SCRC1	MAM and LDL-receptor class A domain-containing protein 2	NC_035109.1	396513493	396524277	4	5.91	0.21639	0.17695	4.85	0.18741	0.16358	5.811	0.17627	0.19807
LOC5567876	3	SIGT	AaeL_AAEL006339, AAEL006339	ras association domain-containing protein 10	NC_035109.1	397308115	397451220	5	5.446	0.21368	0.15269	4.02	0.22239	0.24036	4.652	0.07317	0.11279
LOC5576316	3	DIV		chitinase-3-like protein 1	NC_035109.1	398212430	398227728	7	4.84	0.25463	0.2497	6.42	0.19392	0.17204	4.691	0.21525	0.17406
LOC5564121	3	DIV	AaeL_AAEL004090, AAEL004090	protein SERAC1	NC_035109.1	401416707	401427316	6	4.235	0.24283	0.21452	4.505	0.18784	0.17345	5.494	0.13586	0.17627
LOC5564115	3	UNK	AaeL_AAEL004113, AAEL004113	uncharacterized LOC5564115	NC_035109.1	401781299	401782325	2	5.023	0.22005	0.19133	4.13	0.17202	0.16526	5.872	0.14209	0.22166
LOC5564132	3	SIGT	AaeL_AAEL004087, AAEL004087, AAEL004100	rab-like protein 6	NC_035109.1	403291494	403314283	4	6.559	0.19906	0.15412	4.597	0.15753	0.13012	5.9	0.13821	0.15838
LOC5564140	3	DIV	AaeL_AAEL004083, AAEL004083, AAEL004109	echinoderm microtubule-associated protein-like 2	NC_035109.1	403352531	403450198	11	4.511	0.24284	0.25244	4.803	0.19841	0.22121	5.69	0.14267	0.15878
LOC5566698	3	TRP	AaeL_AAEL005575, AAEL005575, AAEL005586	transient-receptor-potential-like protein	NC_035109.1	404716760	404770571	10	5.078	0.27731	0.24944	4.941	0.22479	0.21467	6.115	0.20118	0.2122
LOC5566693	3	DIV	AaeL_AAEL005564, AAEL005564	PAB-dependent poly(A)-specific ribonuclease subunit PAN2	NC_035109.1	405043624	405073075	5	6.192	0.25924	0.23417	7.55	0.29375	0.28663	5.565	0.16651	0.16879
LOC5566690	3	UNK	AaeL_AAEL005554, AAEL005554	uncharacterized LOC5566690	NC_035109.1	405122354	405124025	3	6.624	0.23352	0.17508	4.675	0.14492	0.16225	4.484	0.11116	0.14883
LOC5566685	3	TRP	AaeL_AAEL005581, AAEL005581	sodium-dependent serotonin transporter	NC_035109.1	405214463	405328884	8	6.315	0.21746	0.1102	4.927	0.19486	0.14197	4.37	0.13991	0.17117
LOC5568577	3	DIV	AaeL_AAEL001122, AAEL001122	putative polypeptide N-acetylgalactosaminyltransferase 9	NC_035109.1	405773820	405790265	4	8.16	0.32688	0.31467	8.555	0.27581	0.24271	7.587	0.20726	0.15511
LOC5568588	3	DIV	AaeL_AAEL001100, AAEL001100	phosphoserine phosphatase	NC_035109.1	406542217	406590396	6	7.697	0.22455	0.22962	5.575	0.25705	0.24961	4.157	0.1951	0.17087
LOC5568595	3	DIV	AaeL_AAEL001145, AAEL001145, AAEL001150	dual specificity protein phosphatase Mpk3	NC_035109.1	406905254	407018527	7	6.143	0.20404	0.15642	7.7	0.05198	0.02752	4.634	0.07441	0.11372
yellow highlight, transcription factor
pink, motoneuron synaptic regulation
gray, in top ten percent of -log10(p value)
