# Supplementary material for: Vgsc-interacting proteins are genetically associated with pyrethroid resistance in Aedes aegypti
Source: PLoS One. 2019 Jan 29;14(1):e0211497. doi: 10.1371/journal.pone.0211497 (PMC6350986; doi:10.1371/journal.pone.0211497)
Supplement: S3 Table — (XLSX) [file pone.0211497.s003.xlsx]

## Sheet: Sheet1
Primer name	Sequence
NVY T7- forward	TAATACGACTCACTATAGGATGGCGCTAGACGCGAAAGCAATCAAGGAGGA
NVY T7- reverse	TAATACGACTCACTATAGGACCCGGTCCCCGATGTCCACA
CHL T7- forward	TAATACGACTCACTATAGGGCAATCCGGAGGGACCTTCAA
CHL T7- reverse	TAATACGACTCACTATAGGTCGTGGCGGGTGAACAGATCTCGC
CHL qPCR-F	CTACTACAACAACAACACTTCG
CHL qPCR-R	GATGGGTAGGAATGGTAATTTG
NVY qPCR-F	GAGGAGGAATGGAAAAACATC
NVY qPCR-R	TGCTGAAGAATCGATATAGCTC
aaeVGSC qPCR 410F	TACGATCAGCTGGACCGTGG
aaeVGSC qPCR 410R	TTCTTCCTCGGCGGCCTCTT
aaeRPS7 qPCR F	GACCCCAACAAGCAGAAGCG
aaeRPS7 qPCR R	TTGATCAGCTGCGAtCCGTC
aaeACT qPCR F	GAGCACCCAGTTCTGCTGAC
aaeACT qPCR R	GTACGACCGGAGGCGTACAG
